# Supplementary material for: MicroRNA Profiles in Monocyte-Derived Macrophages Generated by Interleukin-27 and Human Serum: Identification of a Novel HIV-Inhibiting and Autophagy-Inducing MicroRNA
Source: Int J Mol Sci. 2021 Jan 28;22(3):1290. doi: 10.3390/ijms22031290 (PMC7865382; doi:10.3390/ijms22031290)
Supplement: Supplementary file 1 [file ijms-22-01290-s001.zip]

Archive with 17 entries (14 files):
- Supplementary files/
- Supplementary files/S.Table S1_MicroRNA Profiles in ...T.Imamichi et al.xlsx
- __MACOSX/
- __MACOSX/Supplementary files/
- __MACOSX/Supplementary files/._S.Table S1_MicroRNA Profiles in ...T.Imamichi et al.xlsx
- Supplementary files/Rev.S.Fiugre S1_to_S5_Sura.pptx
- __MACOSX/Supplementary files/._Rev.S.Fiugre S1_to_S5_Sura.pptx
- Supplementary files/S.Table S3_MicroRNA Profiles in.....T.Imamichi et al..xlsx
- __MACOSX/Supplementary files/._S.Table S3_MicroRNA Profiles in.....T.Imamichi et al..xlsx
- Supplementary files/S.Table S2_MicroRNA Profiles in....T.Imamichi et.al..xlsx
- __MACOSX/Supplementary files/._S.Table S2_MicroRNA Profiles in....T.Imamichi et.al..xlsx
- Supplementary files/S.Table S5_MicroRNA Profiles in ....T.Imamichiet al._xlsx.xlsx
- __MACOSX/Supplementary files/._S.Table S5_MicroRNA Profiles in ....T.Imamichiet al._xlsx.xlsx
- Supplementary files/Rev.S.Fiugre S1_to_S5_Sura.pdf
- __MACOSX/Supplementary files/._Rev.S.Fiugre S1_to_S5_Sura.pdf
- Supplementary files/S.Table S4_MicroRNA Profiles in.... T.Imamichi et al._xlsx.xlsx
- __MACOSX/Supplementary files/._S.Table S4_MicroRNA Profiles in.... T.Imamichi et al._xlsx.xlsx
