# Supplementary material for: MicroRNA Profiles in Monocyte-Derived Macrophages Generated by Interleukin-27 and Human Serum: Identification of a Novel HIV-Inhibiting and Autophagy-Inducing MicroRNA
Source: Int J Mol Sci. 2021 Jan 28;22(3):1290. doi: 10.3390/ijms22031290 (PMC7865382; doi:10.3390/ijms22031290)
Supplement: Supplementary file 1 [file ijms-22-01290-s001.zip › Supplementary files/S.Table S1_MicroRNA Profiles in ...T.Imamichi et al.xlsx]

## Sheet: Sheet1
Supplemental Table S1. Name of differentially expressed miRNAs
112 miRNAs uniquely express in AB-Macs
hsa-miR-5088-5p	hsa-miR-885-3p	hsa-miR-206	hsa-miR-193b-5p	hsa-miR-6843-3p
hsa-miR-3200-5p	hsa-miR-3162-5p	hsa-miR-7703	hsa-miR-6513-5p	hsa-miR-7846-3p
hsa-miR-6876-5p	hsa-miR-551b-3p	hsa-miR-3691-3p	hsa-miR-3180	hsa-miR-2467-3p
hsa-miR-5196-3p	hsa-miR-5004-3p	hsa-miR-1244	hsa-miR-3148	hsa-miR-1910-5p
hsa-miR-6858-5p	hsa-miR-508-3p	hsa-miR-6812-5p	hsa-miR-4757-5p	hsa-miR-548ab
hsa-miR-135a-3p	hsa-miR-6855-5p	hsa-miR-4738-3p	hsa-miR-3177-5p	hsa-miR-6749-3p
hsa-miR-210-5p	hsa-miR-3168	hsa-miR-499b-5p	hsa-miR-3145-3p	hsa-miR-4639-5p
hsa-miR-6878-5p	hsa-miR-3142	hsa-miR-211-5p	hsa-miR-6811-5p	hsa-miR-3188
hsa-miR-885-5p	hsa-miR-6864-5p	hsa-miR-369-3p	hsa-miR-6770-5p	hsa-miR-499a-3p
hsa-miR-551b-5p	hsa-miR-491-3p	hsa-miR-4646-3p	hsa-miR-6848-5p	hsa-miR-6729-3p
hsa-miR-372-3p	hsa-miR-6826-3p	hsa-miR-3529-5p	hsa-miR-6886-5p	hsa-miR-3150a-3p
hsa-miR-3192-3p	hsa-miR-133b	hsa-miR-1-5p	hsa-miR-3620-5p	hsa-miR-6746-3p
hsa-miR-6856-3p	hsa-miR-3648	hsa-miR-5698	hsa-miR-6865-3p	hsa-miR-6505-3p
hsa-miR-4455	hsa-miR-155-3p	hsa-miR-7-2-3p	hsa-miR-6771-5p	hsa-miR-3115
hsa-miR-6805-3p	hsa-miR-5094	hsa-miR-6884-5p	hsa-miR-6875-3p	hsa-miR-933
hsa-miR-3145-5p	hsa-miR-2116-5p	hsa-miR-181b-2-3p	hsa-miR-6833-3p	hsa-miR-6742-3p
hsa-miR-6791-3p	hsa-miR-4745-5p	hsa-miR-4743-5p	hsa-miR-6750-3p	hsa-miR-4695-5p
hsa-miR-4711-3p	hsa-miR-6820-3p	hsa-miR-6809-5p	hsa-miR-3651	hsa-miR-296-3p
hsa-miR-5699-5p	hsa-miR-6785-5p	hsa-miR-6840-5p	hsa-miR-7847-3p	hsa-miR-1293
hsa-miR-125b-2-3p	hsa-miR-4745-3p	hsa-miR-301b-5p	hsa-miR-578	hsa-miR-549a
hsa-miR-2682-3p	hsa-miR-6736-5p	hsa-miR-6776-3p	hsa-miR-3150b-5p
hsa-miR-4654	hsa-miR-3064-3p	hsa-miR-6895-5p	hsa-miR-4648
hsa-miR-301a-3p	hsa-miR-4506	hsa-miR-6804-3p	hsa-miR-6759-5p
61 miRNAs uniquely expressed in ABI-Macs
hsa-miR-381-3p	hsa-miR-5685	hsa-miR-551a
hsa-miR-3155a	hsa-miR-1537-5p	hsa-miR-6777-3p
hsa-miR-19b-1-5p	hsa-miR-509-3-5p	hsa-miR-708-5p
hsa-miR-205-5p	hsa-miR-873-5p	hsa-miR-3928-5p
hsa-miR-627-5p	hsa-miR-4477b	hsa-miR-4729
hsa-miR-1277-5p	hsa-miR-7702	hsa-miR-3136-5p
hsa-miR-302a-5p	hsa-miR-6787-5p	hsa-miR-6865-5p
hsa-miR-542-5p	hsa-miR-3667-5p	hsa-miR-579-3p
hsa-miR-586	hsa-miR-6763-5p	hsa-miR-495-3p
hsa-miR-618	hsa-miR-5194	hsa-miR-6878-3p
hsa-miR-3680-3p	hsa-miR-493-5p	hsa-miR-3614-3p
hsa-miR-1914-3p	hsa-miR-6727-5p	hsa-miR-4767
hsa-miR-1255b-5p	hsa-miR-215-3p	hsa-miR-552-5p
hsa-miR-3131	hsa-miR-4659b-3p
hsa-miR-550b-2-5p	hsa-miR-382-3p
hsa-miR-4682	hsa-miR-143-5p
hsa-miR-6721-5p	hsa-miR-6501-3p
hsa-miR-4659a-5p	hsa-miR-1277-3p
hsa-miR-548q	hsa-miR-3139
hsa-miR-4795-5p	hsa-miR-6764-3p
hsa-miR-548ap-3p	hsa-miR-5701
hsa-miR-1229-5p	hsa-miR-6737-5p
hsa-miR-3922-5p	hsa-miR-607
hsa-miR-4772-3p	hsa-miR-3939
