# Supplementary material for: MicroRNA Profiles in Monocyte-Derived Macrophages Generated by Interleukin-27 and Human Serum: Identification of a Novel HIV-Inhibiting and Autophagy-Inducing MicroRNA
Source: Int J Mol Sci. 2021 Jan 28;22(3):1290. doi: 10.3390/ijms22031290 (PMC7865382; doi:10.3390/ijms22031290)
Supplement: Supplementary file 1 [file ijms-22-01290-s001.zip › Supplementary files/S.Table S3_MicroRNA Profiles in.....T.Imamichi et al..xlsx]

## Sheet: Sheet1
MicroRNA Profiles in Monocyte-derived Macrophages Generated by Interleukin-27 and Human Serum: Identification of a Novel HIV-inhibiting and Autophagy-inducing MicroRNA.
By T. Imamichi, S.Goswami, X.Hu, J.Yang, S. Laverdure, J. Qiu, Q.Chen, BT. Sherman, and W. Chang
Supplemental Table S3. Predicted target genes by 3 tools
miRAB4						miRAB9						miRAB12						miRAB14						miRAB29						miRAB30
Predicted target genes by 3 tools						Predicted target genes by 3 tools						Predicted target genes by 3 tools						Predicted target genes by 3 tools						Predicted target genes by 3 tools						Predicted target genes by 3 tools
ENSG	Predicted Gene_Name	Symbol	F.C. in Microarray **	p-value(ABI vs. AB)*		ENSG	Predicted Gene_Name	Symbol	F.C. in Microarray **	p-value(ABI vs. AB)*		ENSG	Gene_Name	Symbol	F.C. in Microarray **	p-value(ABI vs. AB)*		ENSG	Predicted Gene_Name	Symbol	F.C. in Microarray **	p-value(ABI vs. AB)*		ENSG	Predicted Gene_Name	Symbol	F.C. in Microarray **	p-value(ABI vs. AB)*		ENSG	Predicted Gene_Name	Symbol	F.C. in Microarray **	p-value(ABI vs. AB)*
ENSG00000122692	SMU1 DNA replication regulator and spliceosomal factor [Source:HGNC Symbol;Acc:HGNC:18247]	SMU1	1.1511	0.113637		ENSG00000124215	cadherin 26 [Source:HGNC Symbol;Acc:HGNC:15902]	CDH26	1.01	0.913		ENSG00000197977	ELOVL fatty acid elongase 2 [Source:HGNC Symbol;Acc:HGNC:14416]	ELOVL2	1.01	0.786		ENSG00000203972	glycine-N-acyltransferase like 3 [Source:HGNC Symbol;Acc:HGNC:21349]	GLYATL3	-1.09	0.183		ENSG00000180758	G protein-coupled receptor 157 [Source:HGNC Symbol;Acc:HGNC:23687]	GPR157	1.11	0.348		ENSG00000050327	Rho guanine nucleotide exchange factor 5 [Source:HGNC Symbol;Acc:HGNC:13209]	ARHGEF5	-1.05	0.842
ENSG00000136156	integral membrane protein 2B [Source:HGNC Symbol;Acc:HGNC:6174]	ITM2B	1.10048	0.0327162		ENSG00000055950	mitochondrial ribosomal protein L43 [Source:HGNC Symbol;Acc:HGNC:14517]	MRPL43	1.01	0.822		ENSG00000075539	FRY like transcription coactivator [Source:HGNC Symbol;Acc:HGNC:29127]	FRYL	1.04	0.141		ENSG00000132781	mutY DNA glycosylase [Source:HGNC Symbol;Acc:HGNC:7527]	MUTYH	1.05	0.519		ENSG00000170950	phosphoglycerate kinase 2 [Source:HGNC Symbol;Acc:HGNC:8898]	PGK2	1.07	0.276		ENSG00000077063	cortactin binding protein 2 [Source:HGNC Symbol;Acc:HGNC:15679]	CTTNBP2	1.06	0.604
ENSG00000125633	coiled-coil domain containing 93 [Source:HGNC Symbol;Acc:HGNC:25611]	CCDC93	1.08102	0.031574		ENSG00000116157	glutathione peroxidase 7 [Source:HGNC Symbol;Acc:HGNC:4559]	GPX7	-1.3	0.003		ENSG00000120549	KIAA1217 [Source:HGNC Symbol;Acc:HGNC:25428]	KIAA1217	-1.04	0.616		ENSG00000186716	BCR activator of RhoGEF and GTPase [Source:HGNC Symbol;Acc:HGNC:1014]	BCR	1.03	0.745		ENSG00000132199	enolase superfamily member 1 [Source:HGNC Symbol;Acc:HGNC:30365]	ENOSF1	-1.02	0.727		ENSG00000184716	serine incorporator 4 [Source:HGNC Symbol;Acc:HGNC:32237]	SERINC4	-1.04	0.425
ENSG00000164161	hedgehog interacting protein [Source:HGNC Symbol;Acc:HGNC:14866]	HHIP	1.04162	0.507497		ENSG00000119801	yippee like 5 [Source:HGNC Symbol;Acc:HGNC:18329]	YPEL5	1.07	0.022		ENSG00000071189	sorting nexin 13 [Source:HGNC Symbol;Acc:HGNC:21335]	SNX13	-1.03	0.596		ENSG00000175376	eukaryotic translation initiation factor 1A domain containing [Source:HGNC Symbol;Acc:HGNC:28147]	EIF1AD	1	0.948		ENSG00000173253	doublesex and mab-3 related transcription factor 2 [Source:HGNC Symbol;Acc:HGNC:2935]	DMRT2	-1.04	0.73		ENSG00000001084	glutamate-cysteine ligase catalytic subunit [Source:HGNC Symbol;Acc:HGNC:4311]	GCLC	-1.08	0.399
ENSG00000149212	sestrin 3 [Source:HGNC Symbol;Acc:HGNC:23060]	SESN3	-1.47302	0.315096		ENSG00000130517	pyroglutamyl-peptidase I [Source:HGNC Symbol;Acc:HGNC:13568]	PGPEP1	1.08	0.019		ENSG00000189325	BCL2 interacting protein 5 [Source:HGNC Symbol;Acc:HGNC:33769]	BNIP5	?	?		ENSG00000197696	neuromedin B [Source:HGNC Symbol;Acc:HGNC:7842]	NMB	-1.81	0.062		ENSG00000106012	IQ motif containing E [Source:HGNC Symbol;Acc:HGNC:29171]	IQCE	-1.16	0.002		ENSG00000185739	sarcalumenin [Source:HGNC Symbol;Acc:HGNC:11295]	SRL	-1.09	0.355
ENSG00000175329	intestine specific homeobox [Source:HGNC Symbol;Acc:HGNC:28084]	ISX	-1.03614	0.823312		ENSG00000133884	double PHD fingers 2 [Source:HGNC Symbol;Acc:HGNC:9964]	DPF2	1.08	0.109		ENSG00000166405	RIC3 acetylcholine receptor chaperone [Source:HGNC Symbol;Acc:HGNC:30338]	RIC3	1.08	0.353		ENSG00000102753	karyopherin subunit alpha 3 [Source:HGNC Symbol;Acc:HGNC:6396]	KPNA3	-1.05	0.575		ENSG00000113312	tetratricopeptide repeat domain 1 [Source:HGNC Symbol;Acc:HGNC:12391]	TTC1	-1.09	0.052		ENSG00000129691	ASH2 like, histone lysine methyltransferase complex subunit [Source:HGNC Symbol;Acc:HGNC:744]	ASH2L	-1	0.825
ENSG00000101654	RNA guanine-7 methyltransferase [Source:HGNC Symbol;Acc:HGNC:10075]	RNMT	1.03092	0.839567		ENSG00000162694	exostosin like glycosyltransferase 2 [Source:HGNC Symbol;Acc:HGNC:3516]	EXTL2	-1.4	0.059		ENSG00000188803	shisa family member 6 [Source:HGNC Symbol;Acc:HGNC:34491]	SHISA6	-1.06	0.192		ENSG00000172466	zinc finger protein 24 [Source:HGNC Symbol;Acc:HGNC:13032]	ZNF24	-1.1	0.232		ENSG00000026652	1-acylglycerol-3-phosphate O-acyltransferase 4 [Source:HGNC Symbol;Acc:HGNC:20885]	AGPAT4	-1.18	0.472		ENSG00000134077	THUMP domain containing 3 [Source:HGNC Symbol;Acc:HGNC:24493]	THUMPD3	1.04	0.652
ENSG00000012660	ELOVL fatty acid elongase 5 [Source:HGNC Symbol;Acc:HGNC:21308]	ELOVL5	-1.41519	0.0333239		ENSG00000203786	keratinocyte proline rich protein [Source:HGNC Symbol;Acc:HGNC:31823]	KPRP	1.23	0.21		ENSG00000197863	zinc finger protein 790 [Source:HGNC Symbol;Acc:HGNC:33114]	ZNF790	1.08	0.282		ENSG00000163235	transforming growth factor alpha [Source:HGNC Symbol;Acc:HGNC:11765]	TGFA	1.02	0.853		ENSG00000131236	cyclase associated actin cytoskeleton regulatory protein 1 [Source:HGNC Symbol;Acc:HGNC:20040]	CAP1	-1.21	0.05		ENSG00000163104	SWI/SNF-related, matrix-associated actin-dependent regulator of chromatin, subfamily a, containing DEAD/H box 1 [Source:HGNC Symbol;Acc:HGNC:18398]	SMARCAD1	-1.05	0.366
ENSG00000051620	heme binding protein 2 [Source:HGNC Symbol;Acc:HGNC:15716]	HEBP2	-1.38649	0.0767384		ENSG00000132639	synaptosome associated protein 25 [Source:HGNC Symbol;Acc:HGNC:11132]	SNAP25	-1.08	0.152		ENSG00000123091	ring finger protein 11 [Source:HGNC Symbol;Acc:HGNC:10056]	RNF11	-1.12	0.153		ENSG00000081026	membrane associated guanylate kinase, WW and PDZ domain containing 3 [Source:HGNC Symbol;Acc:HGNC:29647]	MAGI3	-1.14	0.443		ENSG00000111859	neural precursor cell expressed, developmentally down-regulated 9 [Source:HGNC Symbol;Acc:HGNC:7733]	NEDD9	-1.5	0.05		ENSG00000170915	progestin and adipoQ receptor family member 8 [Source:HGNC Symbol;Acc:HGNC:15708]	PAQR8	-1.18	0.077
ENSG00000136152	component of oligomeric golgi complex 3 [Source:HGNC Symbol;Acc:HGNC:18619]	COG3	1.02118	0.661647		ENSG00000213760	ATPase H+ transporting V1 subunit G2 [Source:HGNC Symbol;Acc:HGNC:862]	ATP6V1G2	?	?		ENSG00000164211	StAR related lipid transfer domain containing 4 [Source:HGNC Symbol;Acc:HGNC:18058]	STARD4	-1.92	0.001		ENSG00000169564	poly(rC) binding protein 1 [Source:HGNC Symbol;Acc:HGNC:8647]	PCBP1	1	0.956		ENSG00000146535	G protein subunit alpha 12 [Source:HGNC Symbol;Acc:HGNC:4380]	GNA12	1.14	0.112		ENSG00000088727	kinesin family member 9 [Source:HGNC Symbol;Acc:HGNC:16666]	KIF9	-1.14	0.034
ENSG00000132639	synaptosome associated protein 25 [Source:HGNC Symbol;Acc:HGNC:11132]	SNAP25	-1.07989	0.151884		ENSG00000129472	RAB2B, member RAS oncogene family [Source:HGNC Symbol;Acc:HGNC:20246]	RAB2B	-1.11	0.03		ENSG00000129691	ASH2 like, histone lysine methyltransferase complex subunit [Source:HGNC Symbol;Acc:HGNC:744]	ASH2L	-1	0.825		ENSG00000122543	oncomodulin [Source:HGNC Symbol;Acc:HGNC:8105]	OCM	1.24	0.121		ENSG00000101751	DNA polymerase iota [Source:HGNC Symbol;Acc:HGNC:9182]	POLI	1.06	0.53		ENSG00000167840	zinc finger protein 232 [Source:HGNC Symbol;Acc:HGNC:13026]	ZNF232	-1.06	0.781
ENSG00000112218	G protein-coupled receptor 63 [Source:HGNC Symbol;Acc:HGNC:13302]	GPR63	-1.01069	0.954626		ENSG00000004468	CD38 molecule [Source:HGNC Symbol;Acc:HGNC:1667]	CD38	4.7	0.023		ENSG00000113552	glucosamine-6-phosphate deaminase 1 [Source:HGNC Symbol;Acc:HGNC:4417]	GNPDA1	-1.03	0.663		ENSG00000165490	DNA damage induced apoptosis suppressor [Source:HGNC Symbol;Acc:HGNC:26351]	DDIAS	?	?		ENSG00000138867	guanylyl cyclase domain containing 1 [Source:HGNC Symbol;Acc:HGNC:14237]	GUCD1	?	?		ENSG00000165480	spindle and kinetochore associated complex subunit 3 [Source:HGNC Symbol;Acc:HGNC:20262]	SKA3	-2.19	0.106
ENSG00000113387	SUB1 regulator of transcription [Source:HGNC Symbol;Acc:HGNC:19985]	SUB1	-1.04899	0.569219		ENSG00000188803	shisa family member 6 [Source:HGNC Symbol;Acc:HGNC:34491]	SHISA6	-1.06	0.192		ENSG00000132423	coenzyme Q3, methyltransferase [Source:HGNC Symbol;Acc:HGNC:18175]	COQ3	-1.23	0.151		ENSG00000205269	transmembrane protein 170B [Source:HGNC Symbol;Acc:HGNC:34244]	TMEM170B	1.17	0.316		ENSG00000185129	purine rich element binding protein A [Source:HGNC Symbol;Acc:HGNC:9701]	PURA	1.14	0.065		ENSG00000138115	cytochrome P450 family 2 subfamily C member 8 [Source:HGNC Symbol;Acc:HGNC:2622]	CYP2C8	-1.17	0.326
ENSG00000145495	membrane associated ring-CH-type finger 6 [Source:HGNC Symbol;Acc:HGNC:30550]	MARCHF6	?	?		ENSG00000166436	tripartite motif containing 66 [Source:HGNC Symbol;Acc:HGNC:29005]	TRIM66	1.13	0.237		ENSG00000158445	potassium voltage-gated channel subfamily B member 1 [Source:HGNC Symbol;Acc:HGNC:6231]	KCNB1	1.13	0.17		ENSG00000101448	epididymal peptidase inhibitor [Source:HGNC Symbol;Acc:HGNC:15932]	EPPIN	?	?		ENSG00000119684	mutL homolog 3 [Source:HGNC Symbol;Acc:HGNC:7128]	MLH3	-1.11	0.368		ENSG00000058600	RNA polymerase III subunit E [Source:HGNC Symbol;Acc:HGNC:30347]	POLR3E	-1.12	0.173
ENSG00000172954	lysocardiolipin acyltransferase 1 [Source:HGNC Symbol;Acc:HGNC:26756]	LCLAT1	-1.26168	0.0366782		ENSG00000203722	retinoic acid early transcript 1G [Source:HGNC Symbol;Acc:HGNC:16795]	RAET1G	?	?		ENSG00000166912	myotubularin related protein 10 [Source:HGNC Symbol;Acc:HGNC:25999]	MTMR10	-1.02	0.795		ENSG00000140526	abhydrolase domain containing 2 [Source:HGNC Symbol;Acc:HGNC:18717]	ABHD2	1.17	0.135		ENSG00000100302	RASD family member 2 [Source:HGNC Symbol;Acc:HGNC:18229]	RASD2	-1.29	0.233		ENSG00000284741; ENSG00000128655	phosphodiesterase 11A [Source:NCBI gene;Acc:50940]; phosphodiesterase 11A [Source:HGNC Symbol;Acc:HGNC:8773]	PDE11A; PDE11A	1.12	0.063
ENSG00000148700	adducin 3 [Source:HGNC Symbol;Acc:HGNC:245]	ADD3	-1.06415	0.235503		ENSG00000028277	POU class 2 homeobox 2 [Source:HGNC Symbol;Acc:HGNC:9213]	POU2F2	-1.18	0.338		ENSG00000136161	RCC1 and BTB domain containing protein 2 [Source:HGNC Symbol;Acc:HGNC:1914]	RCBTB2	-1.06	0.688		ENSG00000172116	CD8b molecule [Source:HGNC Symbol;Acc:HGNC:1707]	CD8B	1.08	0.66		ENSG00000099849	Ras association domain family member 7 [Source:HGNC Symbol;Acc:HGNC:1166]	RASSF7	-1.01	0.828		ENSG00000104960	PTOV1 extended AT-hook containing adaptor protein [Source:HGNC Symbol;Acc:HGNC:9632]	PTOV1	1.01	0.969
ENSG00000105821	DnaJ heat shock protein family (Hsp40) member C2 [Source:HGNC Symbol;Acc:HGNC:13192]	DNAJC2	1.03527	0.695211		ENSG00000072694	Fc fragment of IgG receptor IIb [Source:HGNC Symbol;Acc:HGNC:3618]	FCGR2B	-1.32	0.518		ENSG00000119685	tubulin tyrosine ligase like 5 [Source:HGNC Symbol;Acc:HGNC:19963]	TTLL5	-1.15	0.182		ENSG00000196735	major histocompatibility complex, class II, DQ alpha 1 [Source:HGNC Symbol;Acc:HGNC:4942]	HLA-DQA1	1.64	0.329		ENSG00000104131	eukaryotic translation initiation factor 3 subunit J [Source:HGNC Symbol;Acc:HGNC:3270]	EIF3J	-1.06	0.684		ENSG00000164117	F-box protein 8 [Source:HGNC Symbol;Acc:HGNC:13587]	FBXO8	1.03	0.643
ENSG00000167981	zinc finger protein 597 [Source:HGNC Symbol;Acc:HGNC:26573]	ZNF597	-1.08339	0.0780184		ENSG00000134864	gamma-glutamylamine cyclotransferase [Source:HGNC Symbol;Acc:HGNC:25100]	GGACT	?	?		ENSG00000120280	chromosome X open reading frame 21 [Source:HGNC Symbol;Acc:HGNC:25667]	CXorf21	1.19	0.275		ENSG00000121940	chloride channel CLIC like 1 [Source:HGNC Symbol;Acc:HGNC:29675]	CLCC1	-1.07	0.106		ENSG00000105085	mediator complex subunit 26 [Source:HGNC Symbol;Acc:HGNC:2376]	MED26	-1.05	0.331		ENSG00000118733	olfactomedin 3 [Source:HGNC Symbol;Acc:HGNC:17990]	OLFM3	1.05	0.642
ENSG00000151240	disco interacting protein 2 homolog C [Source:HGNC Symbol;Acc:HGNC:29150]	DIP2C	-1.18851	0.407053		ENSG00000243749	transmembrane protein 35B [Source:HGNC Symbol;Acc:HGNC:40021]	TMEM35B	?	?		ENSG00000104131	eukaryotic translation initiation factor 3 subunit J [Source:HGNC Symbol;Acc:HGNC:3270]	EIF3J	-1.06	0.684		ENSG00000174282	zinc finger and BTB domain containing 4 [Source:HGNC Symbol;Acc:HGNC:23847]	ZBTB4	1.03	0.699		ENSG00000197969	vacuolar protein sorting 13 homolog A [Source:HGNC Symbol;Acc:HGNC:1908]	VPS13A	-1.29	0.065		ENSG00000183826	BTB domain containing 9 [Source:HGNC Symbol;Acc:HGNC:21228]	BTBD9	-1.11	0.354
ENSG00000168824	neuronal vesicle trafficking associated 1 [Source:HGNC Symbol;Acc:HGNC:18790]	NSG1	?	?		ENSG00000262246	coronin 7 [Source:HGNC Symbol;Acc:HGNC:26161]	CORO7	?	?		ENSG00000155313	ubiquitin specific peptidase 25 [Source:HGNC Symbol;Acc:HGNC:12624]	USP25	-1.11	0.124		ENSG00000128590	DnaJ heat shock protein family (Hsp40) member B9 [Source:HGNC Symbol;Acc:HGNC:6968]	DNAJB9	-1.16	0.082		ENSG00000151623	nuclear receptor subfamily 3 group C member 2 [Source:HGNC Symbol;Acc:HGNC:7979]	NR3C2	1.06	0.301		ENSG00000077684	jade family PHD finger 1 [Source:HGNC Symbol;Acc:HGNC:30027]	JADE1	?	?
ENSG00000112234	F-box and leucine rich repeat protein 4 [Source:HGNC Symbol;Acc:HGNC:13601]	FBXL4	1.14454	0.116583		ENSG00000186844	late cornified envelope 1A [Source:HGNC Symbol;Acc:HGNC:29459]	LCE1A	1.09	0.053		ENSG00000112378	p53 apoptosis effector related to PMP22 [Source:HGNC Symbol;Acc:HGNC:17637]	PERP	-1.12	0.617		ENSG00000134986	neuronal regeneration related protein [Source:HGNC Symbol;Acc:HGNC:16834]	NREP	-1.18	0.357		ENSG00000248099	insulin like 3 [Source:HGNC Symbol;Acc:HGNC:6086]	INSL3	1.06	0.227		ENSG00000099338	cation channel sperm associated auxiliary subunit gamma [Source:HGNC Symbol;Acc:HGNC:25243]	CATSPERG	1.04	0.635
ENSG00000126773	pecanex 4 [Source:HGNC Symbol;Acc:HGNC:20349]	PCNX4	?	?		ENSG00000133935	ergosterol biosynthesis 28 homolog [Source:HGNC Symbol;Acc:HGNC:1187]	ERG28	?	?		ENSG00000151929	BCL2 associated athanogene 3 [Source:HGNC Symbol;Acc:HGNC:939]	BAG3	-1.11	0.442		ENSG00000196090	protein tyrosine phosphatase receptor type T [Source:HGNC Symbol;Acc:HGNC:9682]	PTPRT	-1.05	0.362		ENSG00000206052	docking protein 6 [Source:HGNC Symbol;Acc:HGNC:28301]	DOK6	1.05	0.585		ENSG00000087494	parathyroid hormone like hormone [Source:HGNC Symbol;Acc:HGNC:9607]	PTHLH	-1.04	0.766
ENSG00000105974	caveolin 1 [Source:HGNC Symbol;Acc:HGNC:1527]	CAV1	1.06982	0.515787		ENSG00000146834	methylphosphate capping enzyme [Source:HGNC Symbol;Acc:HGNC:20247]	MEPCE	1.09	0.446		ENSG00000171132	protein kinase C epsilon [Source:HGNC Symbol;Acc:HGNC:9401]	PRKCE	-1.16	0.224		ENSG00000185739	sarcalumenin [Source:HGNC Symbol;Acc:HGNC:11295]	SRL	-1.09	0.355		ENSG00000198513	atlastin GTPase 1 [Source:HGNC Symbol;Acc:HGNC:11231]	ATL1	-1.33	0.266		ENSG00000005889	zinc finger protein X-linked [Source:HGNC Symbol;Acc:HGNC:12869]	ZFX	1.18	0.165
ENSG00000135486	heterogeneous nuclear ribonucleoprotein A1 [Source:HGNC Symbol;Acc:HGNC:5031]	HNRNPA1	-1.01856	0.878768		ENSG00000256222	MT-RNR2 like 3 [Source:HGNC Symbol;Acc:HGNC:37157]	MTRNR2L3	1.22	0.151		ENSG00000183166	calneuron 1 [Source:HGNC Symbol;Acc:HGNC:13248]	CALN1	-1.07	0.562		ENSG00000175899	alpha-2-macroglobulin [Source:HGNC Symbol;Acc:HGNC:7]	A2M	-1.27	0.157		ENSG00000137075	ring finger protein 38 [Source:HGNC Symbol;Acc:HGNC:18052]	RNF38	1.04	0.609		ENSG00000168591	transmembrane and ubiquitin like domain containing 2 [Source:HGNC Symbol;Acc:HGNC:28459]	TMUB2	1.15	0.129
ENSG00000123552	ubiquitin specific peptidase 45 [Source:HGNC Symbol;Acc:HGNC:20080]	USP45	-1.02967	0.805368		ENSG00000269699	zinc finger imprinted 2 [Source:HGNC Symbol;Acc:HGNC:12875]	ZIM2	?	?		ENSG00000162399	barttin CLCNK type accessory beta subunit [Source:HGNC Symbol;Acc:HGNC:16512]	BSND	1	0.959		ENSG00000181577	chromosome 6 open reading frame 223 [Source:HGNC Symbol;Acc:HGNC:28692]	C6orf223	1.2	0.006		ENSG00000012983	mitogen-activated protein kinase kinase kinase kinase 5 [Source:HGNC Symbol;Acc:HGNC:6867]	MAP4K5	-1.48	0.073		ENSG00000108641	B9 domain containing 1 [Source:HGNC Symbol;Acc:HGNC:24123]	B9D1	-1.28	0.132
ENSG00000106799	transforming growth factor beta receptor 1 [Source:HGNC Symbol;Acc:HGNC:11772]	TGFBR1	-1.06049	0.182017		ENSG00000248099	insulin like 3 [Source:HGNC Symbol;Acc:HGNC:6086]	INSL3	1.06	0.227		ENSG00000145990	glucose-fructose oxidoreductase domain containing 1 [Source:HGNC Symbol;Acc:HGNC:21096]	GFOD1	-1.52	0.008		ENSG00000108468	chromobox 1 [Source:HGNC Symbol;Acc:HGNC:1551]	CBX1	-1.1	0.298		ENSG00000077312	small nuclear ribonucleoprotein polypeptide A [Source:HGNC Symbol;Acc:HGNC:11151]	SNRPA	-1.03	0.616		ENSG00000128567	podocalyxin like [Source:HGNC Symbol;Acc:HGNC:9171]	PODXL	-2.45	0.035
ENSG00000117000	rearranged L-myc fusion [Source:HGNC Symbol;Acc:HGNC:10025]	RLF	-1.03307	0.568525		ENSG00000172350	ATP binding cassette subfamily G member 4 [Source:HGNC Symbol;Acc:HGNC:13884]	ABCG4	-1.15	0.107		ENSG00000129521	egl-9 family hypoxia inducible factor 3 [Source:HGNC Symbol;Acc:HGNC:14661]	EGLN3	-1.03	0.316		ENSG00000158445	potassium voltage-gated channel subfamily B member 1 [Source:HGNC Symbol;Acc:HGNC:6231]	KCNB1	1.13	0.17		ENSG00000010361	fuzzy planar cell polarity protein [Source:HGNC Symbol;Acc:HGNC:26219]	FUZ	1.15	0.435		ENSG00000240771	Rho guanine nucleotide exchange factor 25 [Source:HGNC Symbol;Acc:HGNC:30275]	ARHGEF25	1.04	0.883
ENSG00000088387	dedicator of cytokinesis 9 [Source:HGNC Symbol;Acc:HGNC:14132]	DOCK9	-1.0944	0.337108		ENSG00000106692	fukutin [Source:HGNC Symbol;Acc:HGNC:3622]	FKTN	-1.33	0.179		ENSG00000166257	sodium voltage-gated channel beta subunit 3 [Source:HGNC Symbol;Acc:HGNC:20665]	SCN3B	-1.2	0.052		ENSG00000138767	CCR4-NOT transcription complex subunit 6 like [Source:HGNC Symbol;Acc:HGNC:18042]	CNOT6L	1.1	0.199		ENSG00000164742	adenylate cyclase 1 [Source:HGNC Symbol;Acc:HGNC:232]	ADCY1	-1.31	0.122		ENSG00000197183	nucleolar protein 4 like [Source:HGNC Symbol;Acc:HGNC:16106]	NOL4L	?	?
ENSG00000139910	NOVA alternative splicing regulator 1 [Source:HGNC Symbol;Acc:HGNC:7886]	NOVA1	-1.03927	0.577661		ENSG00000092847	argonaute RISC component 1 [Source:HGNC Symbol;Acc:HGNC:3262]	AGO1	?	?		ENSG00000143195	immunoglobulin like domain containing receptor 2 [Source:HGNC Symbol;Acc:HGNC:18131]	ILDR2	1.02	0.728		ENSG00000158089	polypeptide N-acetylgalactosaminyltransferase 14 [Source:HGNC Symbol;Acc:HGNC:22946]	GALNT14	-1.54	0.03		ENSG00000171303	potassium two pore domain channel subfamily K member 3 [Source:HGNC Symbol;Acc:HGNC:6278]	KCNK3	1.1	0.527		ENSG00000172164	syntrophin beta 1 [Source:HGNC Symbol;Acc:HGNC:11168]	SNTB1	-1.35	0.1
ENSG00000206052	docking protein 6 [Source:HGNC Symbol;Acc:HGNC:28301]	DOK6	1.04737	0.584521		ENSG00000085415	SEH1 like nucleoporin [Source:HGNC Symbol;Acc:HGNC:30379]	SEH1L	-1.05	0.572		ENSG00000185559	delta like non-canonical Notch ligand 1 [Source:HGNC Symbol;Acc:HGNC:2907]	DLK1	-1.04	0.743		ENSG00000253313	chromosome 1 open reading frame 210 [Source:HGNC Symbol;Acc:HGNC:28755]	C1orf210	-1.01	0.907		ENSG00000108599	A-kinase anchoring protein 10 [Source:HGNC Symbol;Acc:HGNC:368]	AKAP10	1.1	0.101		ENSG00000149948	high mobility group AT-hook 2 [Source:HGNC Symbol;Acc:HGNC:5009]	HMGA2	1.01	0.758
ENSG00000135870	ring finger and CCCH-type domains 1 [Source:HGNC Symbol;Acc:HGNC:29434]	RC3H1	-1.01176	0.644142		ENSG00000205683	double PHD fingers 3 [Source:HGNC Symbol;Acc:HGNC:17427]	DPF3	-1.03	0.805		ENSG00000143333	regulator of G protein signaling 16 [Source:HGNC Symbol;Acc:HGNC:9997]	RGS16	-1.89	0.038		ENSG00000166526	zinc finger protein 3 [Source:HGNC Symbol;Acc:HGNC:13089]	ZNF3	1.11	0.216		ENSG00000140153	WD repeat domain 20 [Source:HGNC Symbol;Acc:HGNC:19667]	WDR20	1	0.988		ENSG00000138813	chromosome 4 open reading frame 17 [Source:HGNC Symbol;Acc:HGNC:25274]	C4orf17	-1.02	0.846
ENSG00000118946	protocadherin 17 [Source:HGNC Symbol;Acc:HGNC:14267]	PCDH17	-1.01369	0.443833		ENSG00000113732	ATPase H+ transporting V0 subunit e1 [Source:HGNC Symbol;Acc:HGNC:863]	ATP6V0E1	-1.01	0.808		ENSG00000187764	semaphorin 4D [Source:HGNC Symbol;Acc:HGNC:10732]	SEMA4D	1.64	0		ENSG00000070214	solute carrier family 44 member 1 [Source:HGNC Symbol;Acc:HGNC:18798]	SLC44A1	-1.05	0.644		ENSG00000104313	EYA transcriptional coactivator and phosphatase 1 [Source:HGNC Symbol;Acc:HGNC:3519]	EYA1	1.15	0.333		ENSG00000104442	armadillo repeat containing 1 [Source:HGNC Symbol;Acc:HGNC:17684]	ARMC1	-1.08	0.419
ENSG00000152242	chromosome 18 open reading frame 25 [Source:HGNC Symbol;Acc:HGNC:28172]	C18orf25	1.08067	0.566358		ENSG00000189171	S100 calcium binding protein A13 [Source:HGNC Symbol;Acc:HGNC:10490]	S100A13	1.06	0.746		ENSG00000066322	ELOVL fatty acid elongase 1 [Source:HGNC Symbol;Acc:HGNC:14418]	ELOVL1	1.06	0.378		ENSG00000100647	sushi domain containing 6 [Source:HGNC Symbol;Acc:HGNC:19956]	SUSD6	?	?		ENSG00000204174; ENSG00000264717	neuropeptide Y receptor Y4 [Source:HGNC Symbol;Acc:HGNC:9329]; neuropeptide Y receptor Y4-2 [Source:HGNC Symbol;Acc:HGNC:52383]	NPY4R; NPY4R2	?	?		ENSG00000169402	radial spoke head 10 homolog B2 [Source:HGNC Symbol;Acc:HGNC:34385]	RSPH10B2	1.21	0.491
ENSG00000131503	ankyrin repeat and KH domain containing 1 [Source:HGNC Symbol;Acc:HGNC:24714]	ANKHD1	?	?		ENSG00000164778	engrailed homeobox 2 [Source:HGNC Symbol;Acc:HGNC:3343]	EN2	-1.07	0.228		ENSG00000162959	mediator of cell motility 1 [Source:HGNC Symbol;Acc:HGNC:14014]	MEMO1	-1.1	0.111		ENSG00000203785	small proline rich protein 2E [Source:HGNC Symbol;Acc:HGNC:11265]	SPRR2E	-1.03	0.351		ENSG00000160716	cholinergic receptor nicotinic beta 2 subunit [Source:HGNC Symbol;Acc:HGNC:1962]	CHRNB2	1.22	0.193		ENSG00000137809	integrin subunit alpha 11 [Source:HGNC Symbol;Acc:HGNC:6136]	ITGA11	-1.04	0.492
ENSG00000182934	SRP receptor subunit alpha [Source:HGNC Symbol;Acc:HGNC:11307]	SRPRA	?	?		ENSG00000170627	gametocyte specific factor 1 [Source:HGNC Symbol;Acc:HGNC:26565]	GTSF1	-1.01	0.928		ENSG00000166839	ankyrin repeat and death domain containing 1A [Source:HGNC Symbol;Acc:HGNC:28002]	ANKDD1A	1.1	0.198		ENSG00000196805	small proline rich protein 2B [Source:HGNC Symbol;Acc:HGNC:11262]	SPRR2B	1.01	0.946		ENSG00000170873	MTSS I-BAR domain containing 1 [Source:HGNC Symbol;Acc:HGNC:20443]	MTSS1	-1.2	0.503		ENSG00000119771	kelch like family member 29 [Source:HGNC Symbol;Acc:HGNC:29404]	KLHL29	-1.05	0.257
ENSG00000136696	interleukin 36 beta [Source:HGNC Symbol;Acc:HGNC:15564]	IL36B	-1.31978	0.0220132		ENSG00000110395	Cbl proto-oncogene [Source:HGNC Symbol;Acc:HGNC:1541]	CBL	1.04	0.355		ENSG00000155096	antizyme inhibitor 1 [Source:HGNC Symbol;Acc:HGNC:16432]	AZIN1	-1.2	0.27		ENSG00000122515	zinc finger MIZ-type containing 2 [Source:HGNC Symbol;Acc:HGNC:22229]	ZMIZ2	1.2	0.075		ENSG00000145780	fem-1 homolog C [Source:HGNC Symbol;Acc:HGNC:16933]	FEM1C	-1.16	0.139		ENSG00000185624	prolyl 4-hydroxylase subunit beta [Source:HGNC Symbol;Acc:HGNC:8548]	P4HB	-1.04	0.407
ENSG00000123737	exosome component 9 [Source:HGNC Symbol;Acc:HGNC:9137]	EXOSC9	-1.20635	0.128926		ENSG00000079931	monooxygenase DBH like 1 [Source:HGNC Symbol;Acc:HGNC:21063]	MOXD1	-1.02	0.86		ENSG00000159915	zinc finger protein 233 [Source:HGNC Symbol;Acc:HGNC:30946]	ZNF233	-1.19	0.091		ENSG00000170279	chromosome 7 open reading frame 33 [Source:HGNC Symbol;Acc:HGNC:21724]	C7orf33	1.03	0.49		ENSG00000157570	tetraspanin 18 [Source:HGNC Symbol;Acc:HGNC:20660]	TSPAN18	-1.16	0.493		ENSG00000183638	RP1 like 1 [Source:HGNC Symbol;Acc:HGNC:15946]	RP1L1	1	0.983
ENSG00000181827	regulatory factor X7 [Source:HGNC Symbol;Acc:HGNC:25777]	RFX7	1.00668	0.83298		ENSG00000133985	tetratricopeptide repeat domain 9 [Source:HGNC Symbol;Acc:HGNC:20267]	TTC9	-1.24	0.384		ENSG00000156966	UDP-GlcNAc:betaGal beta-1,3-N-acetylglucosaminyltransferase 7 [Source:HGNC Symbol;Acc:HGNC:18811]	B3GNT7	-1.12	0.455		ENSG00000005108	thrombospondin type 1 domain containing 7A [Source:HGNC Symbol;Acc:HGNC:22207]	THSD7A	-1.01	0.904		ENSG00000108953	tyrosine 3-monooxygenase/tryptophan 5-monooxygenase activation protein epsilon [Source:HGNC Symbol;Acc:HGNC:12851]	YWHAE	-1.14	0.356		ENSG00000197971	myelin basic protein [Source:HGNC Symbol;Acc:HGNC:6925]	MBP	-1.13	0.344
ENSG00000099203	transmembrane p24 trafficking protein 1 [Source:HGNC Symbol;Acc:HGNC:17291]	TMED1	1.02032	0.84933		ENSG00000250565	ATPase H+ transporting V1 subunit E2 [Source:HGNC Symbol;Acc:HGNC:18125]	ATP6V1E2	?	?		ENSG00000144642	RNA binding motif single stranded interacting protein 3 [Source:HGNC Symbol;Acc:HGNC:13427]	RBMS3	1.03	0.561		ENSG00000072682	prolyl 4-hydroxylase subunit alpha 2 [Source:HGNC Symbol;Acc:HGNC:8547]	P4HA2	-1.07	0.574		ENSG00000091409	integrin subunit alpha 6 [Source:HGNC Symbol;Acc:HGNC:6142]	ITGA6	-1.59	0.101		ENSG00000002746	HECT, C2 and WW domain containing E3 ubiquitin protein ligase 1 [Source:HGNC Symbol;Acc:HGNC:22195]	HECW1	1.06	0.362
ENSG00000009413	REV3 like, DNA directed polymerase zeta catalytic subunit [Source:HGNC Symbol;Acc:HGNC:9968]	REV3L	1.05678	0.587585		ENSG00000106330	motile sperm domain containing 3 [Source:HGNC Symbol;Acc:HGNC:25078]	MOSPD3	-1.14	0.477		ENSG00000165682	C-type lectin domain family 1 member B [Source:HGNC Symbol;Acc:HGNC:24356]	CLEC1B	-1.04	0.799		ENSG00000164742	adenylate cyclase 1 [Source:HGNC Symbol;Acc:HGNC:232]	ADCY1	-1.31	0.122		ENSG00000159917	zinc finger protein 235 [Source:HGNC Symbol;Acc:HGNC:12866]	ZNF235	1.13	0.49		ENSG00000167941	sclerostin [Source:HGNC Symbol;Acc:HGNC:13771]	SOST	1.05	0.811
ENSG00000163110	PDZ and LIM domain 5 [Source:HGNC Symbol;Acc:HGNC:17468]	PDLIM5	-1.14017	0.0528534		ENSG00000171169	nuclear apoptosis inducing factor 1 [Source:HGNC Symbol;Acc:HGNC:25446]	NAIF1	1.03	0.817		ENSG00000006576	putative homeodomain transcription factor 2 [Source:HGNC Symbol;Acc:HGNC:13411]	PHTF2	-1.42	0.005		ENSG00000101266	casein kinase 2 alpha 1 [Source:HGNC Symbol;Acc:HGNC:2457]	CSNK2A1	?	?		ENSG00000187097	ectonucleoside triphosphate diphosphohydrolase 5 (inactive) [Source:HGNC Symbol;Acc:HGNC:3367]	ENTPD5	1.03	0.409		ENSG00000143924	EMAP like 4 [Source:HGNC Symbol;Acc:HGNC:1316]	EML4	-1.09	0.321
ENSG00000110848	CD69 molecule [Source:HGNC Symbol;Acc:HGNC:1694]	CD69	1.17834	0.0198041		ENSG00000139515	pancreatic and duodenal homeobox 1 [Source:HGNC Symbol;Acc:HGNC:6107]	PDX1	1.07	0.635		ENSG00000164929	BAALC binder of MAP3K1 and KLF4 [Source:HGNC Symbol;Acc:HGNC:14333]	BAALC	-1.02	0.929		ENSG00000197408	cytochrome P450 family 2 subfamily B member 6 [Source:HGNC Symbol;Acc:HGNC:2615]	CYP2B6	-1.2	0.472		ENSG00000100433	potassium two pore domain channel subfamily K member 10 [Source:HGNC Symbol;Acc:HGNC:6273]	KCNK10	1.01	0.93		ENSG00000050030	neurite extension and migration factor [Source:HGNC Symbol;Acc:HGNC:29433]	NEXMIF	?	?
ENSG00000170881	ring finger protein 139 [Source:HGNC Symbol;Acc:HGNC:17023]	RNF139	-1.10711	0.305199		ENSG00000019485	PR/SET domain 11 [Source:HGNC Symbol;Acc:HGNC:13996]	PRDM11	1.06	0.682		ENSG00000136436	calcium binding and coiled-coil domain 2 [Source:HGNC Symbol;Acc:HGNC:29912]	CALCOCO2	1.11	0.002		ENSG00000164983	transmembrane protein 65 [Source:HGNC Symbol;Acc:HGNC:25203]	TMEM65	1.13	0.269		ENSG00000072135	protein tyrosine phosphatase non-receptor type 18 [Source:HGNC Symbol;Acc:HGNC:9649]	PTPN18	1.11	0.484		ENSG00000166557	transmembrane p24 trafficking protein 3 [Source:HGNC Symbol;Acc:HGNC:28889]	TMED3	-1.28	0.034
ENSG00000091409	integrin subunit alpha 6 [Source:HGNC Symbol;Acc:HGNC:6142]	ITGA6	-1.58972	0.100691		ENSG00000171596	neuromedin U receptor 1 [Source:HGNC Symbol;Acc:HGNC:4518]	NMUR1	-1.04	0.849		ENSG00000022355	gamma-aminobutyric acid type A receptor alpha1 subunit [Source:HGNC Symbol;Acc:HGNC:4075]	GABRA1	1.12	0.28		ENSG00000165782	phosphatidylinositol-4,5-bisphosphate 4-phosphatase 1 [Source:HGNC Symbol;Acc:HGNC:19299]	PIP4P1	?	?		ENSG00000066185	zinc finger MYND-type containing 12 [Source:HGNC Symbol;Acc:HGNC:21192]	ZMYND12	1.29	0.009		ENSG00000112773	terminal nucleotidyltransferase 5A [Source:HGNC Symbol;Acc:HGNC:18345]	TENT5A	?	?
ENSG00000165689	endosome associated trafficking regulator 1 [Source:HGNC Symbol;Acc:HGNC:10667]	ENTR1	?	?		ENSG00000204420	megakaryocyte and platelet inhibitory receptor G6b [Source:HGNC Symbol;Acc:HGNC:13937]	MPIG6B	?	?		ENSG00000150672	discs large MAGUK scaffold protein 2 [Source:HGNC Symbol;Acc:HGNC:2901]	DLG2	-1.02	0.168		ENSG00000116604	myocyte enhancer factor 2D [Source:HGNC Symbol;Acc:HGNC:6997]	MEF2D	-1.09	0.066		ENSG00000146950	shroom family member 2 [Source:HGNC Symbol;Acc:HGNC:630]	SHROOM2	-1.07	0.527		ENSG00000181433	sarcoma antigen 1 [Source:HGNC Symbol;Acc:HGNC:30369]	SAGE1	1.08	0.394
ENSG00000119729	ras homolog family member Q [Source:HGNC Symbol;Acc:HGNC:17736]	RHOQ	1.1337	0.176741		ENSG00000054965	family with sequence similarity 168 member A [Source:HGNC Symbol;Acc:HGNC:28999]	FAM168A	1.24	0.088		ENSG00000106069	chimerin 2 [Source:HGNC Symbol;Acc:HGNC:1944]	CHN2	-1	0.992		ENSG00000183255	PTTG1 interacting protein [Source:HGNC Symbol;Acc:HGNC:13524]	PTTG1IP	1.02	0.634		ENSG00000183549	acyl-CoA synthetase medium chain family member 5 [Source:HGNC Symbol;Acc:HGNC:26060]	ACSM5	1.14	0.516		ENSG00000143603	potassium calcium-activated channel subfamily N member 3 [Source:HGNC Symbol;Acc:HGNC:6292]	KCNN3	1.01	0.842
ENSG00000151458	ankyrin repeat domain 50 [Source:HGNC Symbol;Acc:HGNC:29223]	ANKRD50	-1.07806	0.388357		ENSG00000105639	Janus kinase 3 [Source:HGNC Symbol;Acc:HGNC:6193]	JAK3	1.4	0.036		ENSG00000111790	FGFR1 oncogene partner 2 [Source:HGNC Symbol;Acc:HGNC:23098]	FGFR1OP2	1.23	0.083		ENSG00000007047	microtubule affinity regulating kinase 4 [Source:HGNC Symbol;Acc:HGNC:13538]	MARK4	-1.02	0.67		ENSG00000133816	microtubule associated monooxygenase, calponin and LIM domain containing 2 [Source:HGNC Symbol;Acc:HGNC:24693]	MICAL2	-1.53	0.033		ENSG00000186407	CD300e molecule [Source:HGNC Symbol;Acc:HGNC:28874]	CD300E	1.08	0.625
ENSG00000157214	STEAP2 metalloreductase [Source:HGNC Symbol;Acc:HGNC:17885]	STEAP2	-1.01861	0.466208		ENSG00000121764	hypocretin receptor 1 [Source:HGNC Symbol;Acc:HGNC:4848]	HCRTR1	1.12	0.244		ENSG00000165025	spleen associated tyrosine kinase [Source:HGNC Symbol;Acc:HGNC:11491]	SYK	-1	0.976		ENSG00000100433	potassium two pore domain channel subfamily K member 10 [Source:HGNC Symbol;Acc:HGNC:6273]	KCNK10	1.01	0.93		ENSG00000130844	zinc finger protein 331 [Source:HGNC Symbol;Acc:HGNC:15489]	ZNF331	1.11	0.034		ENSG00000173451	THAP domain containing 2 [Source:HGNC Symbol;Acc:HGNC:20854]	THAP2	-1.15	0.033
ENSG00000112242	E2F transcription factor 3 [Source:HGNC Symbol;Acc:HGNC:3115]	E2F3	-1.04406	0.480601		ENSG00000102119	emerin [Source:HGNC Symbol;Acc:HGNC:3331]	EMD	1	0.982		ENSG00000058056	ubiquitin specific peptidase 13 [Source:HGNC Symbol;Acc:HGNC:12611]	USP13	-1.5	0.062		ENSG00000167653	prostate stem cell antigen [Source:HGNC Symbol;Acc:HGNC:9500]	PSCA	1.02	0.609		ENSG00000091879	angiopoietin 2 [Source:HGNC Symbol;Acc:HGNC:485]	ANGPT2	-1.06	0.794		ENSG00000213923	casein kinase 1 epsilon [Source:HGNC Symbol;Acc:HGNC:2453]	CSNK1E	-1.13	0.612
ENSG00000174279	even-skipped homeobox 2 [Source:HGNC Symbol;Acc:HGNC:3507]	EVX2	-1.0308	0.698139		ENSG00000112200	zinc finger protein 451 [Source:HGNC Symbol;Acc:HGNC:21091]	ZNF451	1.03	0.561		ENSG00000186431	Fc fragment of IgA receptor [Source:HGNC Symbol;Acc:HGNC:3608]	FCAR	1.12	0.793		ENSG00000165972	coiled-coil domain containing 38 [Source:HGNC Symbol;Acc:HGNC:26843]	CCDC38	-1.02	0.827		ENSG00000103852	tetratricopeptide repeat domain 23 [Source:HGNC Symbol;Acc:HGNC:25730]	TTC23	-1	0.979		ENSG00000152104	protein tyrosine phosphatase non-receptor type 14 [Source:HGNC Symbol;Acc:HGNC:9647]	PTPN14	1.02	0.848
ENSG00000177565	transducin beta like 1 X-linked receptor 1 [Source:HGNC Symbol;Acc:HGNC:29529]	TBL1XR1	1.08625	0.292057		ENSG00000145391	SET domain containing 7, histone lysine methyltransferase [Source:HGNC Symbol;Acc:HGNC:30412]	SETD7	-1.09	0.034		ENSG00000171522	prostaglandin E receptor 4 [Source:HGNC Symbol;Acc:HGNC:9596]	PTGER4	-1.03	0.683		ENSG00000129625	receptor accessory protein 5 [Source:HGNC Symbol;Acc:HGNC:30077]	REEP5	-1.04	0.477		ENSG00000135547	hes related family bHLH transcription factor with YRPW motif 2 [Source:HGNC Symbol;Acc:HGNC:4881]	HEY2	-1.2	0.089		ENSG00000077147	transmembrane 9 superfamily member 3 [Source:HGNC Symbol;Acc:HGNC:21529]	TM9SF3	-1.01	0.909
ENSG00000073464	chloride voltage-gated channel 4 [Source:HGNC Symbol;Acc:HGNC:2022]	CLCN4	1.81367	0.0283094		ENSG00000211456	SAC1 like phosphatidylinositide phosphatase [Source:HGNC Symbol;Acc:HGNC:17059]	SACM1L	-1.07	0.513		ENSG00000145685	LHFPL tetraspan subfamily member 2 [Source:HGNC Symbol;Acc:HGNC:6588]	LHFPL2	1.35	0.046		ENSG00000184162	nuclear receptor 2C2 associated protein [Source:HGNC Symbol;Acc:HGNC:30763]	NR2C2AP	-1.12	0.254		ENSG00000076043	RNA exonuclease 2 [Source:HGNC Symbol;Acc:HGNC:17851]	REXO2	-1.11	0.36		ENSG00000198963	RAR related orphan receptor B [Source:HGNC Symbol;Acc:HGNC:10259]	RORB	1.01	0.733
ENSG00000143013	LIM domain only 4 [Source:HGNC Symbol;Acc:HGNC:6644]	LMO4	1.15612	0.375734		ENSG00000075290	Wnt family member 8B [Source:HGNC Symbol;Acc:HGNC:12789]	WNT8B	-1.04	0.008		ENSG00000178397	family with sequence similarity 220 member A [Source:HGNC Symbol;Acc:HGNC:22422]	FAM220A	1.15	0.089		ENSG00000197111	poly(rC) binding protein 2 [Source:HGNC Symbol;Acc:HGNC:8648]	PCBP2	1.08	0.043		ENSG00000260903	XK related 7 [Source:HGNC Symbol;Acc:HGNC:23062]	XKR7	-1.04	0.434		ENSG00000115486	gamma-glutamyl carboxylase [Source:HGNC Symbol;Acc:HGNC:4247]	GGCX	1.03	0.079
ENSG00000153071	DAB adaptor protein 2 [Source:HGNC Symbol;Acc:HGNC:2662]	DAB2	-1.40053	0.0216551		ENSG00000014824	solute carrier family 30 member 9 [Source:HGNC Symbol;Acc:HGNC:1329]	SLC30A9	-1.08	0.629		ENSG00000238227	transmembrane protein 250 [Source:HGNC Symbol;Acc:HGNC:31009]	TMEM250	?	?		ENSG00000128652	homeobox D3 [Source:HGNC Symbol;Acc:HGNC:5137]	HOXD3	-1.03	0.718		ENSG00000196177	acyl-CoA dehydrogenase short/branched chain [Source:HGNC Symbol;Acc:HGNC:91]	ACADSB	-1.35	0.122		ENSG00000107957	SH3 and PX domains 2A [Source:HGNC Symbol;Acc:HGNC:23664]	SH3PXD2A	1.01	0.903
ENSG00000188760	transmembrane protein 198 [Source:HGNC Symbol;Acc:HGNC:33704]	TMEM198	1.05152	0.0913099		ENSG00000126003	PLAG1 like zinc finger 2 [Source:HGNC Symbol;Acc:HGNC:9047]	PLAGL2	1.17	0.113		ENSG00000187699	chromosome 2 open reading frame 88 [Source:HGNC Symbol;Acc:HGNC:28191]	C2orf88	1.06	0.053		ENSG00000135862	laminin subunit gamma 1 [Source:HGNC Symbol;Acc:HGNC:6492]	LAMC1	1.02	0.807		ENSG00000114480	1,4-alpha-glucan branching enzyme 1 [Source:HGNC Symbol;Acc:HGNC:4180]	GBE1	-1.9	0		ENSG00000183742	MET transcriptional regulator MACC1 [Source:HGNC Symbol;Acc:HGNC:30215]	MACC1	-1.31	0.006
ENSG00000151692	ring finger protein 144A [Source:HGNC Symbol;Acc:HGNC:20457]	RNF144A	1.04832	0.645115		ENSG00000183454	glutamate ionotropic receptor NMDA type subunit 2A [Source:HGNC Symbol;Acc:HGNC:4585]	GRIN2A	1.13	0.151		ENSG00000125249	RAP2A, member of RAS oncogene family [Source:HGNC Symbol;Acc:HGNC:9861]	RAP2A	-1.36	0.089		ENSG00000133606	makorin ring finger protein 1 [Source:HGNC Symbol;Acc:HGNC:7112]	MKRN1	-1.03	0.701		ENSG00000132286	translocase of inner mitochondrial membrane 10B [Source:HGNC Symbol;Acc:HGNC:4022]	TIMM10B	?	?		ENSG00000167751	kallikrein related peptidase 2 [Source:NCBI gene;Acc:3817]	KLK2	1.02	0.747
ENSG00000149050	zinc finger protein 214 [Source:HGNC Symbol;Acc:HGNC:13006]	ZNF214	-1.13538	0.236677		ENSG00000105141	caspase 14 [Source:HGNC Symbol;Acc:HGNC:1502]	CASP14	1.04	0.358		ENSG00000169490	TM2 domain containing 2 [Source:HGNC Symbol;Acc:HGNC:24127]	TM2D2	1.01	0.948		ENSG00000055208	TGF-beta activated kinase 1 (MAP3K7) binding protein 2 [Source:HGNC Symbol;Acc:HGNC:17075]	TAB2	-1.13	0.074		ENSG00000065923	solute carrier family 9 member A7 [Source:HGNC Symbol;Acc:HGNC:17123]	SLC9A7	-1.2	0.185		ENSG00000158186	muscle RAS oncogene homolog [Source:HGNC Symbol;Acc:HGNC:7227]	MRAS	-1.14	0.335
ENSG00000107779	bone morphogenetic protein receptor type 1A [Source:HGNC Symbol;Acc:HGNC:1076]	BMPR1A	-1.88874	0.0286825		ENSG00000108306	F-box and leucine rich repeat protein 20 [Source:HGNC Symbol;Acc:HGNC:24679]	FBXL20	1.15	0.081		ENSG00000148426	proline and serine rich 2 [Source:HGNC Symbol;Acc:HGNC:23728]	PROSER2	?	?		ENSG00000138709	La ribonucleoprotein 1B [Source:HGNC Symbol;Acc:HGNC:24704]	LARP1B	-1.12	0.054		ENSG00000189152	GRB2 related adaptor protein like [Source:HGNC Symbol;Acc:HGNC:37240]	GRAPL	1.08	0.661		ENSG00000157895	chromosome 12 open reading frame 43 [Source:HGNC Symbol;Acc:HGNC:25719]	C12orf43	1.05	0.46
ENSG00000125977	eukaryotic translation initiation factor 2 subunit beta [Source:HGNC Symbol;Acc:HGNC:3266]	EIF2S2	1.04613	0.730552		ENSG00000105298	cactin, spliceosome C complex subunit [Source:HGNC Symbol;Acc:HGNC:29938]	CACTIN	-1.03	0.394		ENSG00000163527	STT3 oligosaccharyltransferase complex catalytic subunit B [Source:HGNC Symbol;Acc:HGNC:30611]	STT3B	-1.23	0.101		ENSG00000112977	death associated protein [Source:HGNC Symbol;Acc:HGNC:2672]	DAP	1.01	0.928		ENSG00000151729	solute carrier family 25 member 4 [Source:HGNC Symbol;Acc:HGNC:10990]	SLC25A4	-1.92	0.005		ENSG00000123472	ATP synthase mitochondrial F1 complex assembly factor 1 [Source:HGNC Symbol;Acc:HGNC:18803]	ATPAF1	-1.12	0.037
ENSG00000134779	tubulin polyglutamylase complex subunit 2 [Source:HGNC Symbol;Acc:HGNC:24561]	TPGS2	-1.44652	0.0426773		ENSG00000105605	calcium voltage-gated channel auxiliary subunit gamma 7 [Source:HGNC Symbol;Acc:HGNC:13626]	CACNG7	1.01	0.946		ENSG00000100023	peptidylprolyl isomerase like 2 [Source:HGNC Symbol;Acc:HGNC:9261]	PPIL2	1.03	0.342		ENSG00000113356	RNA polymerase III subunit G [Source:HGNC Symbol;Acc:HGNC:30075]	POLR3G	-1.19	0.095		ENSG00000196782	mastermind like transcriptional coactivator 3 [Source:HGNC Symbol;Acc:HGNC:16272]	MAML3	1.05	0.662		ENSG00000163516	ankyrin repeat and zinc finger peptidyl tRNA hydrolase 1 [Source:HGNC Symbol;Acc:HGNC:25527]	ANKZF1	1.18	0.235
ENSG00000112175	bone morphogenetic protein 5 [Source:HGNC Symbol;Acc:HGNC:1072]	BMP5	1.05596	0.709802		ENSG00000008869	HEAT repeat containing 5B [Source:HGNC Symbol;Acc:HGNC:29273]	HEATR5B	1.04	0.366		ENSG00000166452	A-kinase interacting protein 1 [Source:HGNC Symbol;Acc:HGNC:1170]	AKIP1	-1.23	0.027		ENSG00000168904	leucine rich repeat containing 28 [Source:HGNC Symbol;Acc:HGNC:28355]	LRRC28	1.19	0.274		ENSG00000117560	Fas ligand [Source:HGNC Symbol;Acc:HGNC:11936]	FASLG	1.2	0.371		ENSG00000155886	solute carrier family 24 member 2 [Source:HGNC Symbol;Acc:HGNC:10976]	SLC24A2	1.04	0.722
ENSG00000138698	Rap1 GTPase-GDP dissociation stimulator 1 [Source:HGNC Symbol;Acc:HGNC:9859]	RAP1GDS1	-1.29812	0.121058		ENSG00000100987	visual system homeobox 1 [Source:HGNC Symbol;Acc:HGNC:12723]	VSX1	-1.04	0.41		ENSG00000047365	ArfGAP with RhoGAP domain, ankyrin repeat and PH domain 2 [Source:HGNC Symbol;Acc:HGNC:16924]	ARAP2	-1.07	0.442		ENSG00000068305	myocyte enhancer factor 2A [Source:HGNC Symbol;Acc:HGNC:6993]	MEF2A	-1.18	0.095		ENSG00000107854	tankyrase 2 [Source:HGNC Symbol;Acc:HGNC:15677]	TNKS2	-1	0.995		ENSG00000158258	calsyntenin 2 [Source:HGNC Symbol;Acc:HGNC:17448]	CLSTN2	1.07	0.71
ENSG00000162989	potassium inwardly rectifying channel subfamily J member 3 [Source:HGNC Symbol;Acc:HGNC:6264]	KCNJ3	1.02712	0.72975		ENSG00000132749	testis expressed metallothionein like protein [Source:HGNC Symbol;Acc:HGNC:7446]	TESMIN	?	?		ENSG00000133138	TBC1 domain family member 8B [Source:HGNC Symbol;Acc:HGNC:24715]	TBC1D8B	-1.08	0.481		ENSG00000147526	transforming acidic coiled-coil containing protein 1 [Source:HGNC Symbol;Acc:HGNC:11522]	TACC1	1.14	0.054		ENSG00000179097	5-hydroxytryptamine receptor 1F [Source:HGNC Symbol;Acc:HGNC:5292]	HTR1F	1.23	0.066		ENSG00000171017	leucine rich repeat containing 8 VRAC subunit E [Source:HGNC Symbol;Acc:HGNC:26272]	LRRC8E	1.01	0.904
ENSG00000049167	ERCC excision repair 8, CSA ubiquitin ligase complex subunit [Source:HGNC Symbol;Acc:HGNC:3439]	ERCC8	1.01262	0.637875		ENSG00000187902	shisa family member 7 [Source:HGNC Symbol;Acc:HGNC:35409]	SHISA7	-1.05	0.512		ENSG00000047188	YTH domain containing 2 [Source:HGNC Symbol;Acc:HGNC:24721]	YTHDC2	1.13	0.036		ENSG00000169499	pleckstrin homology domain containing A2 [Source:HGNC Symbol;Acc:HGNC:14336]	PLEKHA2	-1.08	0.535		ENSG00000140396	nuclear receptor coactivator 2 [Source:HGNC Symbol;Acc:HGNC:7669]	NCOA2	1.07	0.628		ENSG00000188612	small ubiquitin like modifier 2 [Source:HGNC Symbol;Acc:HGNC:11125]	SUMO2	-1.04	0.6
ENSG00000127399	leucine rich repeat containing 61 [Source:HGNC Symbol;Acc:HGNC:21704]	LRRC61	1.26555	0.348832		ENSG00000149639	suppressor of glucose, autophagy associated 1 [Source:HGNC Symbol;Acc:HGNC:16111]	SOGA1	-1.09	0.395		ENSG00000145569	OTU deubiquitinase with linear linkage specificity like [Source:HGNC Symbol;Acc:HGNC:25629]	OTULINL	?	?		ENSG00000235453	small integral membrane protein 27 [Source:HGNC Symbol;Acc:HGNC:31420]	SMIM27	?	?		ENSG00000197635	dipeptidyl peptidase 4 [Source:HGNC Symbol;Acc:HGNC:3009]	DPP4	-3.96	0.001		ENSG00000089094	lysine demethylase 2B [Source:HGNC Symbol;Acc:HGNC:13610]	KDM2B	1.05	0.609
ENSG00000110079	membrane spanning 4-domains A4A [Source:HGNC Symbol;Acc:HGNC:13371]	MS4A4A	-1.52598	0.157518		ENSG00000143028	synaptophysin like 2 [Source:HGNC Symbol;Acc:HGNC:27638]	SYPL2	1.02	0.412		ENSG00000106078	cordon-bleu WH2 repeat protein [Source:HGNC Symbol;Acc:HGNC:22199]	COBL	-1.55	0.205		ENSG00000186090	5-hydroxytryptamine receptor 3D [Source:HGNC Symbol;Acc:HGNC:24004]	HTR3D	-1	0.958		ENSG00000136943	cathepsin V [Source:HGNC Symbol;Acc:HGNC:2538]	CTSV	?	?		ENSG00000155744	family with sequence similarity 126 member B [Source:HGNC Symbol;Acc:HGNC:28593]	FAM126B	-1.09	0.4
ENSG00000168172	hook microtubule tethering protein 3 [Source:HGNC Symbol;Acc:HGNC:23576]	HOOK3	-1.21196	0.0720496		ENSG00000090971	N-acetyltransferase 14 (putative) [Source:HGNC Symbol;Acc:HGNC:28918]	NAT14	-1.05	0.025		ENSG00000076321	kelch like family member 20 [Source:HGNC Symbol;Acc:HGNC:25056]	KLHL20	-1.22	0.006		ENSG00000178928	tetrapeptide repeat homeobox 1 [Source:HGNC Symbol;Acc:HGNC:32174]	TPRX1	-1.03	0.876		ENSG00000156076	WNT inhibitory factor 1 [Source:HGNC Symbol;Acc:HGNC:18081]	WIF1	-1.09	0.05		ENSG00000168374	ADP ribosylation factor 4 [Source:HGNC Symbol;Acc:HGNC:655]	ARF4	1.12	0.012
ENSG00000165661	quiescin sulfhydryl oxidase 2 [Source:HGNC Symbol;Acc:HGNC:30249]	QSOX2	-1.00468	0.965873		ENSG00000114988	lectin, mannose binding 2 like [Source:HGNC Symbol;Acc:HGNC:19263]	LMAN2L	-1.05	0.274		ENSG00000134313	kinase D interacting substrate 220 [Source:HGNC Symbol;Acc:HGNC:29508]	KIDINS220	-1.12	0.072		ENSG00000265763	zinc finger protein 488 [Source:HGNC Symbol;Acc:HGNC:23535]	ZNF488	1	0.98		ENSG00000100030	mitogen-activated protein kinase 1 [Source:HGNC Symbol;Acc:HGNC:6871]	MAPK1	1.01	0.578		ENSG00000163909	hes related family bHLH transcription factor with YRPW motif like [Source:HGNC Symbol;Acc:HGNC:4882]	HEYL	-1.04	0.747
ENSG00000144036	exocyst complex component 6B [Source:HGNC Symbol;Acc:HGNC:17085]	EXOC6B	-1.20422	0.0898312		ENSG00000119714	G protein-coupled receptor 68 [Source:HGNC Symbol;Acc:HGNC:4519]	GPR68	1.11	0.611		ENSG00000100100	phosphoinositide-3-kinase interacting protein 1 [Source:HGNC Symbol;Acc:HGNC:24942]	PIK3IP1	-1.29	0.474		ENSG00000155256	zinc finger FYVE-type containing 27 [Source:HGNC Symbol;Acc:HGNC:26559]	ZFYVE27	1.06	0.566		ENSG00000176774	MAGE family member B18 [Source:HGNC Symbol;Acc:HGNC:28515]	MAGEB18	-1.16	0.161		ENSG00000270299	novel protein	AL121758.1	?	?
ENSG00000038295	tolloid like 1 [Source:HGNC Symbol;Acc:HGNC:11843]	TLL1	1.13263	0.257494		ENSG00000041880	poly(ADP-ribose) polymerase family member 3 [Source:HGNC Symbol;Acc:HGNC:273]	PARP3	1.26	0.009		ENSG00000133687	transmembrane O-mannosyltransferase targeting cadherins 1 [Source:HGNC Symbol;Acc:HGNC:24099]	TMTC1	-1.21	0.358		ENSG00000164904	aldehyde dehydrogenase 7 family member A1 [Source:HGNC Symbol;Acc:HGNC:877]	ALDH7A1	-1.1	0.26		ENSG00000174099	methionine sulfoxide reductase B3 [Source:HGNC Symbol;Acc:HGNC:27375]	MSRB3	1.04	0.224		ENSG00000271303	sulfiredoxin 1 [Source:HGNC Symbol;Acc:HGNC:16132]	SRXN1	1.06	0.754
ENSG00000197635	dipeptidyl peptidase 4 [Source:HGNC Symbol;Acc:HGNC:3009]	DPP4	-3.96006	0.00050679		ENSG00000240021	testis expressed 35 [Source:HGNC Symbol;Acc:HGNC:25366]	TEX35	-1.01	0.944		ENSG00000101493	zinc finger protein 516 [Source:HGNC Symbol;Acc:HGNC:28990]	ZNF516	1.24	0.194		ENSG00000183853	kirre like nephrin family adhesion molecule 1 [Source:HGNC Symbol;Acc:HGNC:15734]	KIRREL1	?	?		ENSG00000163492	coiled-coil domain containing 141 [Source:HGNC Symbol;Acc:HGNC:26821]	CCDC141	1.02	0.571		ENSG00000047936	ROS proto-oncogene 1, receptor tyrosine kinase [Source:HGNC Symbol;Acc:HGNC:10261]	ROS1	1.03	0.768
ENSG00000265203	retinol binding protein 3 [Source:HGNC Symbol;Acc:HGNC:9921]	RBP3	1.17362	0.351801		ENSG00000127022	calnexin [Source:HGNC Symbol;Acc:HGNC:1473]	CANX	1.01	0.717		ENSG00000072422	Rho related BTB domain containing 1 [Source:HGNC Symbol;Acc:HGNC:18738]	RHOBTB1	-1.06	0.724		ENSG00000167768	keratin 1 [Source:HGNC Symbol;Acc:HGNC:6412]	KRT1	-1.08	0.42		ENSG00000203791	EEF1A lysine methyltransferase 2 [Source:HGNC Symbol;Acc:HGNC:33787]	EEF1AKMT2	?	?		ENSG00000088280	ArfGAP with SH3 domain, ankyrin repeat and PH domain 3 [Source:HGNC Symbol;Acc:HGNC:14987]	ASAP3	1	0.993
ENSG00000174721	fibroblast growth factor binding protein 3 [Source:HGNC Symbol;Acc:HGNC:23428]	FGFBP3	1.19024	0.0229958		ENSG00000142233	netrin 5 [Source:HGNC Symbol;Acc:HGNC:25208]	NTN5	1	0.971		ENSG00000187474	formyl peptide receptor 3 [Source:HGNC Symbol;Acc:HGNC:3828]	FPR3	1.68	0.073		ENSG00000184388	poly(A) binding protein cytoplasmic 1 like 2B [Source:HGNC Symbol;Acc:HGNC:31852]	PABPC1L2B	-1.03	0.888		ENSG00000150627	WD repeat domain 17 [Source:HGNC Symbol;Acc:HGNC:16661]	WDR17	ƒ	0.499
ENSG00000213066	FGFR1 oncogene partner [Source:HGNC Symbol;Acc:HGNC:17012]	FGFR1OP	-1.05166	0.76846		ENSG00000158158	cyclin and CBS domain divalent metal cation transport mediator 4 [Source:HGNC Symbol;Acc:HGNC:105]	CNNM4	1.14	0.123		ENSG00000166783	meiosis regulator and mRNA stability factor 1 [Source:HGNC Symbol;Acc:HGNC:29562]	MARF1	?	?		ENSG00000100142	RNA polymerase II subunit F [Source:HGNC Symbol;Acc:HGNC:9193]	POLR2F	1.05	0.605		ENSG00000154217	phosphatidylinositol transfer protein cytoplasmic 1 [Source:HGNC Symbol;Acc:HGNC:21045]	PITPNC1	-1.12	0.091
ENSG00000185728	YTH N6-methyladenosine RNA binding protein 3 [Source:HGNC Symbol;Acc:HGNC:26465]	YTHDF3	-1.06318	0.0313156		ENSG00000154153	reticulophagy regulator 1 [Source:HGNC Symbol;Acc:HGNC:25964]	RETREG1	?	?		ENSG00000111711	golgi transport 1B [Source:HGNC Symbol;Acc:HGNC:20175]	GOLT1B	-1.03	0.677		ENSG00000196417	zinc finger protein 765 [Source:HGNC Symbol;Acc:HGNC:25092]	ZNF765	1.07	0.375		ENSG00000036549	zinc finger ZZ-type containing 3 [Source:NCBI gene;Acc:26009]	AC118549.1	?	?
ENSG00000256349	novel protein	AP002748.5	?	?		ENSG00000167461	RAB8A, member RAS oncogene family [Source:HGNC Symbol;Acc:HGNC:7007]	RAB8A	-1.04	0.495		ENSG00000074660	scavenger receptor class F member 1 [Source:HGNC Symbol;Acc:HGNC:16820]	SCARF1	1.18	0.18		ENSG00000131389	solute carrier family 6 member 6 [Source:HGNC Symbol;Acc:HGNC:11052]	SLC6A6	-1.25	0.009		ENSG00000183625	C-C motif chemokine receptor 3 [Source:HGNC Symbol;Acc:HGNC:1604]	CCR3	-1.06	0.598
ENSG00000174483	Bardet-Biedl syndrome 1 [Source:HGNC Symbol;Acc:HGNC:966]	BBS1	1.03015	0.819645		ENSG00000099284	macroH2A.2 histone [Source:HGNC Symbol;Acc:HGNC:14453]	MACROH2A2	?	?		ENSG00000152642	glycerol-3-phosphate dehydrogenase 1 like [Source:HGNC Symbol;Acc:HGNC:28956]	GPD1L	-1.14	0.139		ENSG00000239697	TNF superfamily member 12 [Source:HGNC Symbol;Acc:HGNC:11927]	TNFSF12	?	?		ENSG00000086475	selenophosphate synthetase 1 [Source:HGNC Symbol;Acc:HGNC:19685]	SEPHS1	-1.01	0.803
ENSG00000143149	aldehyde dehydrogenase 9 family member A1 [Source:HGNC Symbol;Acc:HGNC:412]	ALDH9A1	-1.04851	0.360289		ENSG00000108389	myotubularin related protein 4 [Source:HGNC Symbol;Acc:HGNC:7452]	MTMR4	-1.36	0.018		ENSG00000138613	aph-1 homolog B, gamma-secretase subunit [Source:HGNC Symbol;Acc:HGNC:24080]	APH1B	1.13	0.008		ENSG00000131771	protein phosphatase 1 regulatory inhibitor subunit 1B [Source:HGNC Symbol;Acc:HGNC:9287]	PPP1R1B	1.12	0.076		ENSG00000089916	G-patch domain containing 2 like [Source:HGNC Symbol;Acc:HGNC:20210]	GPATCH2L	?	?
ENSG00000028839	TATA-box binding protein like 1 [Source:HGNC Symbol;Acc:HGNC:11589]	TBPL1	-1.00957	0.882353		ENSG00000103647	coronin 2B [Source:HGNC Symbol;Acc:HGNC:2256]	CORO2B	-1.11	0.286		ENSG00000164684	zinc finger protein 704 [Source:HGNC Symbol;Acc:HGNC:32291]	ZNF704	1.03	0.421		ENSG00000196329	GTPase, IMAP family member 5 [Source:HGNC Symbol;Acc:HGNC:18005]	GIMAP5	1.66	0.037		ENSG00000185567	AHNAK nucleoprotein 2 [Source:HGNC Symbol;Acc:HGNC:20125]	AHNAK2	-1.18	0.435
ENSG00000118518	ring finger protein 146 [Source:HGNC Symbol;Acc:HGNC:21336]	RNF146	1.04435	0.443553		ENSG00000167118	ubiquitin related modifier 1 [Source:HGNC Symbol;Acc:HGNC:28378]	URM1	-1.03	0.15		ENSG00000107443	cyclin J [Source:HGNC Symbol;Acc:HGNC:23434]	CCNJ	-1.05	0.756		ENSG00000112167	SAYSVFN motif domain containing 1 [Source:HGNC Symbol;Acc:HGNC:21025]	SAYSD1	1.1	0.379		ENSG00000102383	zinc finger DHHC-type containing 15 [Source:HGNC Symbol;Acc:HGNC:20342]	ZDHHC15	-1.12	0.255
ENSG00000149948	high mobility group AT-hook 2 [Source:HGNC Symbol;Acc:HGNC:5009]	HMGA2	1.00895	0.758323		ENSG00000170854	ribosomal oxygenase 2 [Source:HGNC Symbol;Acc:HGNC:19441]	RIOX2	?	?		ENSG00000132478	unk zinc finger [Source:HGNC Symbol;Acc:HGNC:29369]	UNK	1.04	0.203		ENSG00000087157	phosphatidylglycerophosphate synthase 1 [Source:HGNC Symbol;Acc:HGNC:30029]	PGS1	1.09	0.464		ENSG00000172568	fibronectin type III domain containing 9 [Source:HGNC Symbol;Acc:HGNC:33547]	FNDC9	-1.07	0.358
ENSG00000177034	metaxin 3 [Source:HGNC Symbol;Acc:HGNC:24812]	MTX3	-1.0524	0.770731		ENSG00000163013	F-box protein 41 [Source:HGNC Symbol;Acc:HGNC:29409]	FBXO41	-1.11	0.287		ENSG00000256683	zinc finger protein 350 [Source:HGNC Symbol;Acc:HGNC:16656]	ZNF350	1.13	0.195		ENSG00000111845	PAK1 interacting protein 1 [Source:HGNC Symbol;Acc:HGNC:20882]	PAK1IP1	-1.16	0.324		ENSG00000173926	membrane associated ring-CH-type finger 3 [Source:HGNC Symbol;Acc:HGNC:28728]	MARCHF3	?	?
ENSG00000065559	mitogen-activated protein kinase kinase 4 [Source:HGNC Symbol;Acc:HGNC:6844]	MAP2K4	1.05675	0.647686		ENSG00000155329	zinc finger CCHC-type containing 10 [Source:HGNC Symbol;Acc:HGNC:25954]	ZCCHC10	-1.14	0.298		ENSG00000121454	LIM homeobox 4 [Source:HGNC Symbol;Acc:HGNC:21734]	LHX4	1.07	0.665		ENSG00000155957; ENSG00000228144	transmembrane BAX inhibitor motif containing 4 [Source:HGNC Symbol;Acc:HGNC:24257]; novel protein	TMBIM4; AC078927.1	?	?		ENSG00000171634	bromodomain PHD finger transcription factor [Source:HGNC Symbol;Acc:HGNC:3581]	BPTF	1.07	0.3
ENSG00000147862	nuclear factor I B [Source:HGNC Symbol;Acc:HGNC:7785]	NFIB	1.0875	0.295947		ENSG00000162194	LBH domain containing 1 [Source:HGNC Symbol;Acc:HGNC:28351]	LBHD1	?	?		ENSG00000188938	family with sequence similarity 120A opposite strand [Source:HGNC Symbol;Acc:HGNC:23389]	FAM120AOS	1.01	0.869		ENSG00000070190	dual adaptor of phosphotyrosine and 3-phosphoinositides 1 [Source:HGNC Symbol;Acc:HGNC:16500]	DAPP1	1.09	0.425		ENSG00000081985	interleukin 12 receptor subunit beta 2 [Source:HGNC Symbol;Acc:HGNC:5972]	IL12RB2	1.38	0.261
ENSG00000182010	rhotekin 2 [Source:HGNC Symbol;Acc:HGNC:19364]	RTKN2	-1.03529	0.489343		ENSG00000101098	regulating synaptic membrane exocytosis 4 [Source:HGNC Symbol;Acc:HGNC:16183]	RIMS4	1.18	0.143		ENSG00000151651	ADAM metallopeptidase domain 8 [Source:HGNC Symbol;Acc:HGNC:215]	ADAM8	-1.18	0.133		ENSG00000102901	centromere protein T [Source:HGNC Symbol;Acc:HGNC:25787]	CENPT	1	0.97		ENSG00000121454	LIM homeobox 4 [Source:HGNC Symbol;Acc:HGNC:21734]	LHX4	1.07	0.665
ENSG00000145331	tRNA methyltransferase 10A [Source:HGNC Symbol;Acc:HGNC:28403]	TRMT10A	1.06997	0.0385461		ENSG00000143869	growth differentiation factor 7 [Source:HGNC Symbol;Acc:HGNC:4222]	GDF7	-1.23	0.226		ENSG00000183206	POTE ankyrin domain family member C [Source:HGNC Symbol;Acc:HGNC:33894]	POTEC	1.34	0.111		ENSG00000198846	thymocyte selection associated high mobility group box [Source:HGNC Symbol;Acc:HGNC:18988]	TOX	1.09	0.529		ENSG00000171862	phosphatase and tensin homolog [Source:HGNC Symbol;Acc:HGNC:9588]	PTEN	1.11	0.49
ENSG00000170471	Ral GTPase activating protein non-catalytic beta subunit [Source:HGNC Symbol;Acc:HGNC:29221]	RALGAPB	1.03839	0.61241		ENSG00000115594	interleukin 1 receptor type 1 [Source:HGNC Symbol;Acc:HGNC:5993]	IL1R1	1.03	0.592		ENSG00000142864	SERPINE1 mRNA binding protein 1 [Source:HGNC Symbol;Acc:HGNC:17860]	SERBP1	-1.07	0.093		ENSG00000141027	nuclear receptor corepressor 1 [Source:HGNC Symbol;Acc:HGNC:7672]	NCOR1	-1.08	0.029		ENSG00000073584	SWI/SNF related, matrix associated, actin dependent regulator of chromatin, subfamily e, member 1 [Source:HGNC Symbol;Acc:HGNC:11109]	SMARCE1	-1.06	0.678
ENSG00000143549	tropomyosin 3 [Source:HGNC Symbol;Acc:HGNC:12012]	TPM3	1.00174	0.975827		ENSG00000082996	ring finger protein 13 [Source:HGNC Symbol;Acc:HGNC:10057]	RNF13	1.05	0.373		ENSG00000159176	cysteine and glycine rich protein 1 [Source:HGNC Symbol;Acc:HGNC:2469]	CSRP1	1.07	0.176		ENSG00000197361	F-box and leucine rich repeat protein 22 [Source:HGNC Symbol;Acc:HGNC:27537]	FBXL22	-1.07	0.16		ENSG00000067715	synaptotagmin 1 [Source:HGNC Symbol;Acc:HGNC:11509]	SYT1	-1.1	0.388
ENSG00000111450	syntaxin 2 [Source:HGNC Symbol;Acc:HGNC:3403]	STX2	-1.8318	0.00411325		ENSG00000147689	family with sequence similarity 83 member A [Source:HGNC Symbol;Acc:HGNC:28210]	FAM83A	-1.01	0.907		ENSG00000173210	actin binding LIM protein family member 3 [Source:HGNC Symbol;Acc:HGNC:29132]	ABLIM3	-2.29	0.007		ENSG00000172361	cilia and flagella associated protein 53 [Source:HGNC Symbol;Acc:HGNC:26530]	CFAP53	?	?		ENSG00000079387	SUMO specific peptidase 1 [Source:HGNC Symbol;Acc:HGNC:17927]	SENP1	-1.01	0.918
ENSG00000272325	nudix hydrolase 3 [Source:HGNC Symbol;Acc:HGNC:8050]	NUDT3	1.15362	0.206541		ENSG00000180423	harbinger transposase derived 1 [Source:HGNC Symbol;Acc:HGNC:26522]	HARBI1	-1.01	0.882		ENSG00000157680	diacylglycerol kinase iota [Source:HGNC Symbol;Acc:HGNC:2855]	DGKI	1.02	0.84		ENSG00000138755	C-X-C motif chemokine ligand 9 [Source:HGNC Symbol;Acc:HGNC:7098]	CXCL9	15.08	0.015		ENSG00000165240	ATPase copper transporting alpha [Source:HGNC Symbol;Acc:HGNC:869]	ATP7A	-1.18	0.039
ENSG00000156110	adenosine kinase [Source:HGNC Symbol;Acc:HGNC:257]	ADK	-1.01655	0.896552		ENSG00000175224	autophagy related 13 [Source:HGNC Symbol;Acc:HGNC:29091]	ATG13	-1.07	0.299		ENSG00000198324	PH domain containing endocytic trafficking adaptor 1 [Source:HGNC Symbol;Acc:HGNC:26509]	PHETA1	?	?		ENSG00000145012	LIM domain containing preferred translocation partner in lipoma [Source:HGNC Symbol;Acc:HGNC:6679]	LPP	-1.08	0.161		ENSG00000083123	branched chain keto acid dehydrogenase E1 subunit beta [Source:HGNC Symbol;Acc:HGNC:987]	BCKDHB	-1.36	0.142
ENSG00000136986	derlin 1 [Source:HGNC Symbol;Acc:HGNC:28454]	DERL1	1.02203	0.697717		ENSG00000128881	tau tubulin kinase 2 [Source:HGNC Symbol;Acc:HGNC:19141]	TTBK2	1.13	0.468		ENSG00000138439	family with sequence similarity 117 member B [Source:HGNC Symbol;Acc:HGNC:14440]	FAM117B	1.36	0.203		ENSG00000087586	aurora kinase A [Source:HGNC Symbol;Acc:HGNC:11393]	AURKA	-1.36	0.02		ENSG00000151690	major facilitator superfamily domain containing 6 [Source:HGNC Symbol;Acc:HGNC:24711]	MFSD6	-1.06	0.628
ENSG00000183631	proline rich 32 [Source:HGNC Symbol;Acc:HGNC:34498]	PRR32	?	?		ENSG00000104967	NOVA alternative splicing regulator 2 [Source:HGNC Symbol;Acc:HGNC:7887]	NOVA2	1.06	0.513		ENSG00000135823	syntaxin 6 [Source:HGNC Symbol;Acc:HGNC:11441]	STX6	1.24	0.065		ENSG00000138439	family with sequence similarity 117 member B [Source:HGNC Symbol;Acc:HGNC:14440]	FAM117B	1.36	0.203		ENSG00000143494	vasohibin 2 [Source:HGNC Symbol;Acc:HGNC:25723]	VASH2	-1.02	0.759
ENSG00000035681	neutral sphingomyelinase activation associated factor [Source:HGNC Symbol;Acc:HGNC:8017]	NSMAF	1.20171	0.132873		ENSG00000179262	RAD23 homolog A, nucleotide excision repair protein [Source:HGNC Symbol;Acc:HGNC:9812]	RAD23A	1.24	0.059		ENSG00000143742	signal recognition particle 9 [Source:HGNC Symbol;Acc:HGNC:11304]	SRP9	1	0.973		ENSG00000135823	syntaxin 6 [Source:HGNC Symbol;Acc:HGNC:11441]	STX6	1.24	0.065		ENSG00000261210	C-type lectin domain containing 19A [Source:HGNC Symbol;Acc:HGNC:34522]	CLEC19A	?	?
ENSG00000120526	NudC domain containing 1 [Source:HGNC Symbol;Acc:HGNC:24306]	NUDCD1	1.04541	0.565678		ENSG00000109610	superoxide dismutase 3 [Source:HGNC Symbol;Acc:HGNC:11181]	SOD3	-1.05	0.676		ENSG00000169330	membrane integral NOTCH2 associated receptor 1 [Source:HGNC Symbol;Acc:HGNC:29172]	MINAR1	?	?		ENSG00000188343	family with sequence similarity 92 member A [Source:HGNC Symbol;Acc:HGNC:30452]	FAM92A	?	?		ENSG00000172967	XK related 3 [Source:HGNC Symbol;Acc:HGNC:28778]	XKR3	1.06	0.148
ENSG00000054690	pleckstrin homology, MyTH4 and FERM domain containing H1 [Source:HGNC Symbol;Acc:HGNC:17733]	PLEKHH1	1.02183	0.167798		ENSG00000136935	golgin A1 [Source:HGNC Symbol;Acc:HGNC:4424]	GOLGA1	1.14	0.081		ENSG00000124766	SRY-box transcription factor 4 [Source:HGNC Symbol;Acc:HGNC:11200]	SOX4	-1.18	0.09		ENSG00000120742	stress associated endoplasmic reticulum protein 1 [Source:HGNC Symbol;Acc:HGNC:10759]	SERP1	-1.03	0.654		ENSG00000196715	vitamin K epoxide reductase complex subunit 1 like 1 [Source:HGNC Symbol;Acc:HGNC:21492]	VKORC1L1	-1.55	0.062
ENSG00000198807	paired box 9 [Source:HGNC Symbol;Acc:HGNC:8623]	PAX9	1.03999	0.862907		ENSG00000168569	transmembrane protein 223 [Source:HGNC Symbol;Acc:HGNC:28464]	TMEM223	-1.1	0.057		ENSG00000150510	family with sequence similarity 124 member A [Source:HGNC Symbol;Acc:HGNC:26413]	FAM124A	-1	0.957		ENSG00000134909	Rho GTPase activating protein 32 [Source:HGNC Symbol;Acc:HGNC:17399]	ARHGAP32	-1.06	0.337		ENSG00000182220	ATPase H+ transporting accessory protein 2 [Source:HGNC Symbol;Acc:HGNC:18305]	ATP6AP2	-1.02	0.741
ENSG00000185220	piggyBac transposable element derived 2 [Source:HGNC Symbol;Acc:HGNC:19399]	PGBD2	1.04073	0.459977		ENSG00000120509	PDZ domain containing 11 [Source:HGNC Symbol;Acc:HGNC:28034]	PDZD11	-1.07	0.412		ENSG00000118260	cAMP responsive element binding protein 1 [Source:HGNC Symbol;Acc:HGNC:2345]	CREB1	1.1	0.014		ENSG00000176435	C-type lectin domain containing 14A [Source:HGNC Symbol;Acc:HGNC:19832]	CLEC14A	1.03	0.852		ENSG00000136872	aldolase, fructose-bisphosphate B [Source:HGNC Symbol;Acc:HGNC:417]	ALDOB	-1.04	0.734
ENSG00000155329	zinc finger CCHC-type containing 10 [Source:HGNC Symbol;Acc:HGNC:25954]	ZCCHC10	-1.13703	0.297962		ENSG00000067646	zinc finger protein Y-linked [Source:HGNC Symbol;Acc:HGNC:12870]	ZFY	1.08	0.142		ENSG00000196323	zinc finger and BTB domain containing 44 [Source:HGNC Symbol;Acc:HGNC:25001]	ZBTB44	1.06	0.495		ENSG00000175564	uncoupling protein 3 [Source:HGNC Symbol;Acc:HGNC:12519]	UCP3	-1.17	0.526		ENSG00000172602	Rho family GTPase 1 [Source:HGNC Symbol;Acc:HGNC:18314]	RND1	-1.44	0.036
ENSG00000102038	SWI/SNF related, matrix associated, actin dependent regulator of chromatin, subfamily a, member 1 [Source:HGNC Symbol;Acc:HGNC:11097]	SMARCA1	-1.15077	0.0187108		ENSG00000119414	protein phosphatase 6 catalytic subunit [Source:HGNC Symbol;Acc:HGNC:9323]	PPP6C	1.11	0.156		ENSG00000179262	RAD23 homolog A, nucleotide excision repair protein [Source:HGNC Symbol;Acc:HGNC:9812]	RAD23A	1.24	0.059		ENSG00000119042	SATB homeobox 2 [Source:HGNC Symbol;Acc:HGNC:21637]	SATB2	1.28	0.198		ENSG00000095587	tolloid like 2 [Source:HGNC Symbol;Acc:HGNC:11844]	TLL2	-1.04	0.816
ENSG00000170545	small cell adhesion glycoprotein [Source:HGNC Symbol;Acc:HGNC:26918]	SMAGP	-1.18666	0.357554		ENSG00000107957	SH3 and PX domains 2A [Source:HGNC Symbol;Acc:HGNC:23664]	SH3PXD2A	1.01	0.903		ENSG00000113013	heat shock protein family A (Hsp70) member 9 [Source:HGNC Symbol;Acc:HGNC:5244]	HSPA9	-1.03	0.809		ENSG00000160345	chromosome 9 open reading frame 116 [Source:HGNC Symbol;Acc:HGNC:28435]	C9orf116	-1.08	0.216		ENSG00000154917	RAB6B, member RAS oncogene family [Source:HGNC Symbol;Acc:HGNC:14902]	RAB6B	-2.14	0.044
ENSG00000163827	leucine rich repeat containing 2 [Source:HGNC Symbol;Acc:HGNC:14676]	LRRC2	1.07922	0.294519		ENSG00000176658	myosin ID [Source:HGNC Symbol;Acc:HGNC:7598]	MYO1D	-2.96	0.007		ENSG00000103540	centriolar coiled-coil protein 110 [Source:HGNC Symbol;Acc:HGNC:24342]	CCP110	-1	0.974		ENSG00000154917	RAB6B, member RAS oncogene family [Source:HGNC Symbol;Acc:HGNC:14902]	RAB6B	-2.14	0.044		ENSG00000169359	solute carrier family 33 member 1 [Source:HGNC Symbol;Acc:HGNC:95]	SLC33A1	-1.13	0.025
ENSG00000145012	LIM domain containing preferred translocation partner in lipoma [Source:HGNC Symbol;Acc:HGNC:6679]	LPP	-1.08467	0.161482		ENSG00000131482	glucose-6-phosphatase catalytic subunit [Source:HGNC Symbol;Acc:HGNC:4056]	G6PC	1.12	0.384		ENSG00000114331	ArfGAP with coiled-coil, ankyrin repeat and PH domains 2 [Source:HGNC Symbol;Acc:HGNC:16469]	ACAP2	1.02	0.767		ENSG00000196844	prostate and testis expressed 2 [Source:HGNC Symbol;Acc:HGNC:32249]	PATE2	1.29	0.159		ENSG00000010256	ubiquinol-cytochrome c reductase core protein 1 [Source:HGNC Symbol;Acc:HGNC:12585]	UQCRC1	1.13	0.024
ENSG00000115602	interleukin 1 receptor like 1 [Source:HGNC Symbol;Acc:HGNC:5998]	IL1RL1	-1.04411	0.585662		ENSG00000080845	DLG associated protein 4 [Source:HGNC Symbol;Acc:HGNC:24476]	DLGAP4	-1.06	0.411		ENSG00000135392	DnaJ heat shock protein family (Hsp40) member C14 [Source:HGNC Symbol;Acc:HGNC:24581]	DNAJC14	-1.02	0.545		ENSG00000145777	thymic stromal lymphopoietin [Source:HGNC Symbol;Acc:HGNC:30743]	TSLP	1.09	0.315		ENSG00000173744	ArfGAP with FG repeats 1 [Source:HGNC Symbol;Acc:HGNC:5175]	AGFG1	-1.04	0.643
ENSG00000105186	ankyrin repeat domain 27 [Source:HGNC Symbol;Acc:HGNC:25310]	ANKRD27	-1.01577	0.723698		ENSG00000167632	trafficking protein particle complex 9 [Source:HGNC Symbol;Acc:HGNC:30832]	TRAPPC9	1.02	0.711		ENSG00000143799	poly(ADP-ribose) polymerase 1 [Source:HGNC Symbol;Acc:HGNC:270]	PARP1	-1.3	0.04		ENSG00000173611	suppressor of cancer cell invasion [Source:HGNC Symbol;Acc:HGNC:26709]	SCAI	1.02	0.423		ENSG00000180818	homeobox C10 [Source:HGNC Symbol;Acc:HGNC:5122]	HOXC10	-1.02	0.811
ENSG00000152193	ORC ubiquitin ligase 1 [Source:HGNC Symbol;Acc:HGNC:20308]	OBI1	?	?		ENSG00000158711	ETS transcription factor ELK4 [Source:HGNC Symbol;Acc:HGNC:3326]	ELK4	1.12	0.054		ENSG00000151532	vesicle transport through interaction with t-SNAREs 1A [Source:HGNC Symbol;Acc:HGNC:17792]	VTI1A	-1.04	0.723		ENSG00000122012	synaptic vesicle glycoprotein 2C [Source:HGNC Symbol;Acc:HGNC:30670]	SV2C	1.02	0.685		ENSG00000112655	protein tyrosine kinase 7 (inactive) [Source:HGNC Symbol;Acc:HGNC:9618]	PTK7	1.01	0.645
ENSG00000198515	cyclic nucleotide gated channel subunit alpha 1 [Source:HGNC Symbol;Acc:HGNC:2148]	CNGA1	-1.1264	0.348556		ENSG00000092841	myosin light chain 6 [Source:HGNC Symbol;Acc:HGNC:7587]	MYL6	-1.24	0.002		ENSG00000119414	protein phosphatase 6 catalytic subunit [Source:HGNC Symbol;Acc:HGNC:9323]	PPP6C	1.11	0.156		ENSG00000173894	chromobox 2 [Source:HGNC Symbol;Acc:HGNC:1552]	CBX2	-1.01	0.896		ENSG00000129173	E2F transcription factor 8 [Source:HGNC Symbol;Acc:HGNC:24727]	E2F8	-1.88	0.087
ENSG00000127334	dual specificity tyrosine phosphorylation regulated kinase 2 [Source:HGNC Symbol;Acc:HGNC:3093]	DYRK2	-1.02337	0.738492		ENSG00000267060	prostaglandin E synthase 3 like [Source:HGNC Symbol;Acc:HGNC:43943]	PTGES3L	?	?		ENSG00000080845	DLG associated protein 4 [Source:HGNC Symbol;Acc:HGNC:24476]	DLGAP4	-1.06	0.411		ENSG00000121060	tripartite motif containing 25 [Source:HGNC Symbol;Acc:HGNC:12932]	TRIM25	-1.15	0.308		ENSG00000138593	SECIS binding protein 2 like [Source:HGNC Symbol;Acc:HGNC:28997]	SECISBP2L	-1.16	0.192
ENSG00000066027	protein phosphatase 2 regulatory subunit B'alpha [Source:HGNC Symbol;Acc:HGNC:9309]	PPP2R5A	-1.31263	0.102731		ENSG00000116478	histone deacetylase 1 [Source:HGNC Symbol;Acc:HGNC:4852]	HDAC1	-1	0.986		ENSG00000187605	tet methylcytosine dioxygenase 3 [Source:HGNC Symbol;Acc:HGNC:28313]	TET3	1.18	0.464		ENSG00000117153	kelch like family member 12 [Source:HGNC Symbol;Acc:HGNC:19360]	KLHL12	1.15	0.057		ENSG00000111725	protein kinase AMP-activated non-catalytic subunit beta 1 [Source:HGNC Symbol;Acc:HGNC:9378]	PRKAB1	1.13	0.011
ENSG00000109819	PPARG coactivator 1 alpha [Source:HGNC Symbol;Acc:HGNC:9237]	PPARGC1A	-1.20966	0.323173		ENSG00000157600	transmembrane protein 164 [Source:HGNC Symbol;Acc:HGNC:26217]	TMEM164	1.06	0.163		ENSG00000278540	acetyl-CoA carboxylase alpha [Source:HGNC Symbol;Acc:HGNC:84]	ACACA	-1.21	0.02		ENSG00000186854	TraB domain containing 2A [Source:HGNC Symbol;Acc:HGNC:27013]	TRABD2A	1.02	0.874		ENSG00000107185	RGP1 homolog, RAB6A GEF complex partner 1 [Source:HGNC Symbol;Acc:HGNC:21965]	RGP1	1.03	0.709
ENSG00000138604	glucuronic acid epimerase [Source:HGNC Symbol;Acc:HGNC:17855]	GLCE	-1.09449	0.23076		ENSG00000134569	LDL receptor related protein 4 [Source:HGNC Symbol;Acc:HGNC:6696]	LRP4	-1.05	0.452		ENSG00000156313	retinitis pigmentosa GTPase regulator [Source:HGNC Symbol;Acc:HGNC:10295]	RPGR	1.06	0.59		ENSG00000176393	arginyl aminopeptidase [Source:HGNC Symbol;Acc:HGNC:10078]	RNPEP	1.08	0.043		ENSG00000186432	karyopherin subunit alpha 4 [Source:HGNC Symbol;Acc:HGNC:6397]	KPNA4	-1.05	0.662
ENSG00000221826	pregnancy specific beta-1-glycoprotein 3 [Source:HGNC Symbol;Acc:HGNC:9520]	PSG3	1.01853	0.886486		ENSG00000008952	SEC62 homolog, preprotein translocation factor [Source:HGNC Symbol;Acc:HGNC:11846]	SEC62	1.03	0.605		ENSG00000188026	Rab interacting lysosomal protein like 1 [Source:HGNC Symbol;Acc:HGNC:26814]	RILPL1	-1.59	0.014		ENSG00000151532	vesicle transport through interaction with t-SNAREs 1A [Source:HGNC Symbol;Acc:HGNC:17792]	VTI1A	-1.04	0.723		ENSG00000055332	eukaryotic translation initiation factor 2 alpha kinase 2 [Source:HGNC Symbol;Acc:HGNC:9437]	EIF2AK2	-1.34	0.049
ENSG00000185219	zinc finger protein 445 [Source:HGNC Symbol;Acc:HGNC:21018]	ZNF445	1.06681	0.713261		ENSG00000261609	gigaxonin [Source:HGNC Symbol;Acc:HGNC:4137]	GAN	-1.05	0.664		ENSG00000082153	basic leucine zipper and W2 domains 1 [Source:HGNC Symbol;Acc:HGNC:18380]	BZW1	-1.13	0.301		ENSG00000163590	protein phosphatase, Mg2+/Mn2+ dependent 1L [Source:HGNC Symbol;Acc:HGNC:16381]	PPM1L	-1.03	0.817		ENSG00000174780	signal recognition particle 72 [Source:HGNC Symbol;Acc:HGNC:11303]	SRP72	-1.11	0.294
ENSG00000131016	A-kinase anchoring protein 12 [Source:HGNC Symbol;Acc:HGNC:370]	AKAP12	1.05707	0.619736		ENSG00000172939	oxidative stress responsive kinase 1 [Source:HGNC Symbol;Acc:HGNC:8508]	OXSR1	-1.07	0.542		ENSG00000125170	docking protein 4 [Source:HGNC Symbol;Acc:HGNC:19868]	DOK4	1	0.955		ENSG00000107957	SH3 and PX domains 2A [Source:HGNC Symbol;Acc:HGNC:23664]	SH3PXD2A	1.01	0.903		ENSG00000094963	flavin containing dimethylaniline monoxygenase 2 [Source:HGNC Symbol;Acc:HGNC:3770]	FMO2	1.03	0.698
ENSG00000139318	dual specificity phosphatase 6 [Source:HGNC Symbol;Acc:HGNC:3072]	DUSP6	-1.06145	0.739452		ENSG00000172519	olfactory receptor family 10 subfamily H member 5 [Source:HGNC Symbol;Acc:HGNC:15389]	OR10H5	-1.2	0.081		ENSG00000160058	BSD domain containing 1 [Source:HGNC Symbol;Acc:HGNC:25501]	BSDC1	1.06	0.466		ENSG00000187605	tet methylcytosine dioxygenase 3 [Source:HGNC Symbol;Acc:HGNC:28313]	TET3	1.18	0.464		ENSG00000085276	MDS1 and EVI1 complex locus [Source:HGNC Symbol;Acc:HGNC:3498]	MECOM	1.03	0.283
ENSG00000174953	DEAH-box helicase 36 [Source:HGNC Symbol;Acc:HGNC:14410]	DHX36	1.05379	0.645776		ENSG00000188859	family with sequence similarity 78 member B [Source:HGNC Symbol;Acc:HGNC:13495]	FAM78B	1.02	0.686		ENSG00000176953	nuclear factor of activated T cells 2 interacting protein [Source:HGNC Symbol;Acc:HGNC:25906]	NFATC2IP	1.26	0.58		ENSG00000204248	collagen type XI alpha 2 chain [Source:HGNC Symbol;Acc:HGNC:2187]	COL11A2	1.02	0.455		ENSG00000151657	Kin17 DNA and RNA binding protein [Source:HGNC Symbol;Acc:HGNC:6327]	KIN	-1.13	0.021
ENSG00000154305	MIA SH3 domain ER export factor 3 [Source:HGNC Symbol;Acc:HGNC:24008]	MIA3	1.07921	0.0756066		ENSG00000188996	HUS1 checkpoint clamp component B [Source:HGNC Symbol;Acc:HGNC:16485]	HUS1B	1.18	0.383		ENSG00000172348	regulator of calcineurin 2 [Source:HGNC Symbol;Acc:HGNC:3041]	RCAN2	-1.02	0.798		ENSG00000127423	aurora kinase A and ninein interacting protein [Source:HGNC Symbol;Acc:HGNC:28363]	AUNIP	?	?		ENSG00000165197	vascular endothelial growth factor D [Source:HGNC Symbol;Acc:HGNC:3708]	VEGFD	?	?
ENSG00000181704	Yip1 domain family member 6 [Source:HGNC Symbol;Acc:HGNC:28304]	YIPF6	-1.0714	0.219753		ENSG00000196091	myosin binding protein C, slow type [Source:HGNC Symbol;Acc:HGNC:7549]	MYBPC1	-1.01	0.883		ENSG00000143479	dual specificity tyrosine phosphorylation regulated kinase 3 [Source:HGNC Symbol;Acc:HGNC:3094]	DYRK3	-1.41	0.339		ENSG00000104299	integrator complex subunit 9 [Source:HGNC Symbol;Acc:HGNC:25592]	INTS9	-1.09	0.283		ENSG00000135374	E74 like ETS transcription factor 5 [Source:HGNC Symbol;Acc:HGNC:3320]	ELF5	-1.13	0.27
ENSG00000179833	SERTA domain containing 2 [Source:HGNC Symbol;Acc:HGNC:30784]	SERTAD2	-1.39143	0.0127485		ENSG00000166068	sprouty related EVH1 domain containing 1 [Source:HGNC Symbol;Acc:HGNC:20249]	SPRED1	-1.16	0.254		ENSG00000128641	myosin IB [Source:HGNC Symbol;Acc:HGNC:7596]	MYO1B	-1.09	0.863		ENSG00000143318	calsequestrin 1 [Source:HGNC Symbol;Acc:HGNC:1512]	CASQ1	1.27	0.205		ENSG00000122068	forty-two-three domain containing 1 [Source:HGNC Symbol;Acc:HGNC:25407]	FYTTD1	-1.05	0.569
ENSG00000082482	potassium two pore domain channel subfamily K member 2 [Source:HGNC Symbol;Acc:HGNC:6277]	KCNK2	-1.0277	0.73554		ENSG00000128595	calumenin [Source:HGNC Symbol;Acc:HGNC:1458]	CALU	-1.17	0.355		ENSG00000180998	G protein-coupled receptor 137C [Source:HGNC Symbol;Acc:HGNC:25445]	GPR137C	-1.05	0.044		ENSG00000102962	C-C motif chemokine ligand 22 [Source:HGNC Symbol;Acc:HGNC:10621]	CCL22	-5.85	0.144		ENSG00000168890	transmembrane protein 150A [Source:HGNC Symbol;Acc:HGNC:24677]	TMEM150A	-1.04	0.738
ENSG00000183814	lin-9 DREAM MuvB core complex component [Source:HGNC Symbol;Acc:HGNC:30830]	LIN9	-1.10663	0.366596		ENSG00000133641	chromosome 12 open reading frame 29 [Source:HGNC Symbol;Acc:HGNC:25322]	C12orf29	-1.05	0.73		ENSG00000166068	sprouty related EVH1 domain containing 1 [Source:HGNC Symbol;Acc:HGNC:20249]	SPRED1	-1.16	0.254		ENSG00000126012	lysine demethylase 5C [Source:HGNC Symbol;Acc:HGNC:11114]	KDM5C	-1.08	0.231		ENSG00000114473	IQ motif containing G [Source:HGNC Symbol;Acc:HGNC:25251]	IQCG	-1.05	0.705
ENSG00000272414; ENSG00000118804	FAM47E-STBD1 readthrough [Source:HGNC Symbol;Acc:HGNC:44667]; starch binding domain 1 [Source:HGNC Symbol;Acc:HGNC:24854]	FAM47E-STBD1; STBD1	?	?		ENSG00000156500	family with sequence similarity 122C [Source:HGNC Symbol;Acc:HGNC:25202]	FAM122C	1.01	0.718		ENSG00000110931	calcium/calmodulin dependent protein kinase kinase 2 [Source:HGNC Symbol;Acc:HGNC:1470]	CAMKK2	-1.13	0.311		ENSG00000280987; ENSG00000015479	matrin 3 [Source:NCBI gene;Acc:9782]; matrin 3 [Source:HGNC Symbol;Acc:HGNC:6912]	MATR3; MATR3	1.01	0.875		ENSG00000133193	family with sequence similarity 104 member A [Source:HGNC Symbol;Acc:HGNC:25918]	FAM104A	-1.21	0.062
ENSG00000104369	junctophilin 1 [Source:HGNC Symbol;Acc:HGNC:14201]	JPH1	-1.01113	0.928547		ENSG00000156026	mitochondrial calcium uniporter [Source:HGNC Symbol;Acc:HGNC:23526]	MCU	-1.1	0.402		ENSG00000116574	ras homolog family member U [Source:HGNC Symbol;Acc:HGNC:17794]	RHOU	1.18	0.017		ENSG00000110917	malectin [Source:HGNC Symbol;Acc:HGNC:28973]	MLEC	-1.38	0.004		ENSG00000089127	2'-5'-oligoadenylate synthetase 1 [Source:HGNC Symbol;Acc:HGNC:8086]	OAS1	-1.02	0.775
ENSG00000147676	mal, T cell differentiation protein 2 (gene/pseudogene) [Source:HGNC Symbol;Acc:HGNC:13634]	MAL2	1.06726	0.500792		ENSG00000181852	ring finger protein 41 [Source:HGNC Symbol;Acc:HGNC:18401]	RNF41	1.18	0.095		ENSG00000186393	keratin 26 [Source:HGNC Symbol;Acc:HGNC:30840]	KRT26	1.02	0.868		ENSG00000120992	lysophospholipase 1 [Source:HGNC Symbol;Acc:HGNC:6737]	LYPLA1	1.03	0.605		ENSG00000107745	mitochondrial calcium uptake 1 [Source:HGNC Symbol;Acc:HGNC:1530]	MICU1	-1.02	0.387
ENSG00000101856	progesterone receptor membrane component 1 [Source:HGNC Symbol;Acc:HGNC:16090]	PGRMC1	-1.08013	0.0629129		ENSG00000256294	zinc finger protein 225 [Source:NCBI gene;Acc:7768]	AC021092.2	?	?		ENSG00000063660	glypican 1 [Source:HGNC Symbol;Acc:HGNC:4449]	GPC1	-1	0.977		ENSG00000167552	tubulin alpha 1a [Source:HGNC Symbol;Acc:HGNC:20766]	TUBA1A	-1.21	0.073		ENSG00000103196	cysteine rich secretory protein LCCL domain containing 2 [Source:HGNC Symbol;Acc:HGNC:25248]	CRISPLD2	1.24	0.263
ENSG00000159256	MORC family CW-type zinc finger 3 [Source:HGNC Symbol;Acc:HGNC:23572]	MORC3	-1.00645	0.899956		ENSG00000169783	leucine rich repeat and Ig domain containing 1 [Source:HGNC Symbol;Acc:HGNC:21205]	LINGO1	-1.14	0.433		ENSG00000129657	SEC14 like lipid binding 1 [Source:HGNC Symbol;Acc:HGNC:10698]	SEC14L1	?	?		ENSG00000186469	G protein subunit gamma 2 [Source:HGNC Symbol;Acc:HGNC:4404]	GNG2	-1.12	0.513		ENSG00000125355	transmembrane protein 255A [Source:HGNC Symbol;Acc:HGNC:26086]	TMEM255A	?	?
ENSG00000172020	growth associated protein 43 [Source:HGNC Symbol;Acc:HGNC:4140]	GAP43	1.16375	0.0395981		ENSG00000151611	metabolism of cobalamin associated A [Source:HGNC Symbol;Acc:HGNC:18871]	MMAA	1.09	0.536		ENSG00000135116	harakiri, BCL2 interacting protein [Source:HGNC Symbol;Acc:HGNC:5185]	HRK	1.04	0.735		ENSG00000072501	structural maintenance of chromosomes 1A [Source:HGNC Symbol;Acc:HGNC:11111]	SMC1A	1.08	0.295		ENSG00000147246	5-hydroxytryptamine receptor 2C [Source:HGNC Symbol;Acc:HGNC:5295]	HTR2C	1.04	0.448
ENSG00000011028	mannose receptor C type 2 [Source:HGNC Symbol;Acc:HGNC:16875]	MRC2	-1.58388	0.172124		ENSG00000257103	LSM14A mRNA processing body assembly factor [Source:HGNC Symbol;Acc:HGNC:24489]	LSM14A	1.01	0.885		ENSG00000156299	TIAM Rac1 associated GEF 1 [Source:HGNC Symbol;Acc:HGNC:11805]	TIAM1	-1.36	0.074		ENSG00000105851	phosphatidylinositol-4,5-bisphosphate 3-kinase catalytic subunit gamma [Source:HGNC Symbol;Acc:HGNC:8978]	PIK3CG	-1.17	0.043		ENSG00000139173	transmembrane protein 117 [Source:HGNC Symbol;Acc:HGNC:25308]	TMEM117	-1.5	0.006
ENSG00000176410	DnaJ heat shock protein family (Hsp40) member C30 [Source:HGNC Symbol;Acc:HGNC:16410]	DNAJC30	1.20447	0.0014944		ENSG00000099985	oncostatin M [Source:HGNC Symbol;Acc:HGNC:8506]	OSM	1.01	0.934		ENSG00000186838	selenoprotein V [Source:HGNC Symbol;Acc:HGNC:30399]	SELENOV	?	?		ENSG00000187866	family with sequence similarity 122A [Source:HGNC Symbol;Acc:HGNC:23490]	FAM122A	1.07	0.369		ENSG00000188581	keratin associated protein 1-1 [Source:HGNC Symbol;Acc:HGNC:16772]	KRTAP1-1	-1.52	0.172
ENSG00000143669	lysosomal trafficking regulator [Source:HGNC Symbol;Acc:HGNC:1968]	LYST	-1.18626	0.163373		ENSG00000135045	chromosome 9 open reading frame 40 [Source:HGNC Symbol;Acc:HGNC:23433]	C9orf40	1.05	0.035		ENSG00000112972	3-hydroxy-3-methylglutaryl-CoA synthase 1 [Source:HGNC Symbol;Acc:HGNC:5007]	HMGCS1	-1.48	0.016		ENSG00000133063	chitinase 1 [Source:HGNC Symbol;Acc:HGNC:1936]	CHIT1	-1.84	0.023		ENSG00000166348	ubiquitin specific peptidase 54 [Source:HGNC Symbol;Acc:HGNC:23513]	USP54	-1.16	0.044
ENSG00000069275	nuclear casein kinase and cyclin dependent kinase substrate 1 [Source:HGNC Symbol;Acc:HGNC:29923]	NUCKS1	-1.18465	0.0908776		ENSG00000109670	F-box and WD repeat domain containing 7 [Source:HGNC Symbol;Acc:HGNC:16712]	FBXW7	-1.05	0.588		ENSG00000179476	chromosome 14 open reading frame 28 [Source:HGNC Symbol;Acc:HGNC:19834]	C14orf28	1.05	0.619		ENSG00000125354	septin 6 [Source:HGNC Symbol;Acc:HGNC:15848]	SEPTIN6	?	?		ENSG00000148019	centrosomal protein 78 [Source:HGNC Symbol;Acc:HGNC:25740]	CEP78	-1.25	0.177
ENSG00000108061	SHOC2 leucine rich repeat scaffold protein [Source:HGNC Symbol;Acc:HGNC:15454]	SHOC2	1.04026	0.292745		ENSG00000131779	peroxisomal biogenesis factor 11 beta [Source:HGNC Symbol;Acc:HGNC:8853]	PEX11B	-1.16	0.039		ENSG00000188959	chromosome 9 open reading frame 152 [Source:HGNC Symbol;Acc:HGNC:31455]	C9orf152	-1.05	0.66		ENSG00000155926	Src like adaptor [Source:HGNC Symbol;Acc:HGNC:10902]	SLA	1.31	0.032		ENSG00000258529; ENSG00000086848	novel protein; ALG9 alpha-1,2-mannosyltransferase [Source:HGNC Symbol;Acc:HGNC:15672]	AP001781.2; ALG9	-1.24	0.104
ENSG00000141556	tubulin folding cofactor D [Source:HGNC Symbol;Acc:HGNC:11581]	TBCD	-1.08375	0.238619		ENSG00000170634	acylphosphatase 2 [Source:HGNC Symbol;Acc:HGNC:180]	ACYP2	-1.35	0.008		ENSG00000183722	LHFPL tetraspan subfamily member 6 [Source:HGNC Symbol;Acc:HGNC:6586]	LHFPL6	?	?		ENSG00000147130	zinc finger MYM-type containing 3 [Source:HGNC Symbol;Acc:HGNC:13054]	ZMYM3	1.08	0.584		ENSG00000185989	RAS p21 protein activator 3 [Source:HGNC Symbol;Acc:HGNC:20331]	RASA3	-1.04	0.866
ENSG00000102189	early endosome antigen 1 [Source:HGNC Symbol;Acc:HGNC:3185]	EEA1	-1.32555	0.0510693		ENSG00000196821	inflammation and lipid regulator with UBA-like and NBR1-like domains [Source:HGNC Symbol;Acc:HGNC:21215]	ILRUN	?	?		ENSG00000163285	gamma-aminobutyric acid type A receptor gamma1 subunit [Source:HGNC Symbol;Acc:HGNC:4086]	GABRG1	-1.03	0.68		ENSG00000184056	VPS33B late endosome and lysosome associated [Source:HGNC Symbol;Acc:HGNC:12712]	VPS33B	1.04	0.419		ENSG00000068615	receptor accessory protein 1 [Source:HGNC Symbol;Acc:HGNC:25786]	REEP1	-1.1	0.239
ENSG00000221946	FXYD domain containing ion transport regulator 7 [Source:HGNC Symbol;Acc:HGNC:4034]	FXYD7	-1.01726	0.637602		ENSG00000110148	cholecystokinin B receptor [Source:HGNC Symbol;Acc:HGNC:1571]	CCKBR	-1.04	0.481		ENSG00000151835	sacsin molecular chaperone [Source:HGNC Symbol;Acc:HGNC:10519]	SACS	-1.35	0.043		ENSG00000121281	adenylate cyclase 7 [Source:HGNC Symbol;Acc:HGNC:238]	ADCY7	-1	0.973		ENSG00000010610	CD4 molecule [Source:HGNC Symbol;Acc:HGNC:1678]	CD4	1.06	0.564
ENSG00000076770	muscleblind like splicing regulator 3 [Source:HGNC Symbol;Acc:HGNC:20564]	MBNL3	-1.25679	0.155449		ENSG00000178951	zinc finger and BTB domain containing 7A [Source:HGNC Symbol;Acc:HGNC:18078]	ZBTB7A	1.02	0.721		ENSG00000133318	reticulon 3 [Source:HGNC Symbol;Acc:HGNC:10469]	RTN3	1.16	0.202		ENSG00000132570	pterin-4 alpha-carbinolamine dehydratase 2 [Source:HGNC Symbol;Acc:HGNC:24474]	PCBD2	1.02	0.897		ENSG00000170006	transmembrane protein 154 [Source:HGNC Symbol;Acc:HGNC:26489]	TMEM154	1.01	0.947
ENSG00000108587	golgi SNAP receptor complex member 1 [Source:HGNC Symbol;Acc:HGNC:4430]	GOSR1	-1.02147	0.830201		ENSG00000136261	basic leucine zipper and W2 domains 2 [Source:HGNC Symbol;Acc:HGNC:18808]	BZW2	-1.25	0.462								ENSG00000121552	cystatin A [Source:HGNC Symbol;Acc:HGNC:2481]	CSTA	-1.17	0.457		ENSG00000015676	NudC domain containing 3 [Source:HGNC Symbol;Acc:HGNC:22208]	NUDCD3	1	0.958
ENSG00000137936	BCAR3 adaptor protein, NSP family member [Source:HGNC Symbol;Acc:HGNC:973]	BCAR3	1.06679	0.617541		ENSG00000142875	protein kinase cAMP-activated catalytic subunit beta [Source:HGNC Symbol;Acc:HGNC:9381]	PRKACB	-1.41	0.023								ENSG00000111266	dual specificity phosphatase 16 [Source:HGNC Symbol;Acc:HGNC:17909]	DUSP16	1.4	0.077		ENSG00000181026	apoptosis enhancing nuclease [Source:HGNC Symbol;Acc:HGNC:25722]	AEN	1.19	0.067
ENSG00000060138	Y-box binding protein 3 [Source:HGNC Symbol;Acc:HGNC:2428]	YBX3	?	?		ENSG00000147443	docking protein 2 [Source:HGNC Symbol;Acc:HGNC:2991]	DOK2	1.34	0.336								ENSG00000163421	prokineticin 2 [Source:HGNC Symbol;Acc:HGNC:18455]	PROK2	1.03	0.912		ENSG00000196597	zinc finger protein 782 [Source:HGNC Symbol;Acc:HGNC:33110]	ZNF782	1.26	0.022
ENSG00000198015	mitochondrial ribosomal protein L42 [Source:HGNC Symbol;Acc:HGNC:14493]	MRPL42	-1.15027	0.0586346		ENSG00000248905	formin 1 [Source:HGNC Symbol;Acc:HGNC:3768]	FMN1	-1.01	0.841								ENSG00000156299	TIAM Rac1 associated GEF 1 [Source:HGNC Symbol;Acc:HGNC:11805]	TIAM1	-1.36	0.074		ENSG00000120314	WD repeat domain 55 [Source:HGNC Symbol;Acc:HGNC:25971]	WDR55	1	0.888
ENSG00000114120	solute carrier family 25 member 36 [Source:HGNC Symbol;Acc:HGNC:25554]	SLC25A36	-1.02922	0.699906		ENSG00000065665	SEC61 translocon alpha 2 subunit [Source:HGNC Symbol;Acc:HGNC:17702]	SEC61A2	-1.01	0.846								ENSG00000244537	keratin associated protein 4-2 [Source:HGNC Symbol;Acc:HGNC:18900]	KRTAP4-2	1	0.962		ENSG00000172987	heparanase 2 (inactive) [Source:HGNC Symbol;Acc:HGNC:18374]	HPSE2	1.05	0.095
ENSG00000129675	Rac/Cdc42 guanine nucleotide exchange factor 6 [Source:HGNC Symbol;Acc:HGNC:685]	ARHGEF6	1.03369	0.629826		ENSG00000113494	prolactin receptor [Source:HGNC Symbol;Acc:HGNC:9446]	PRLR	-1.05	0.029								ENSG00000164185	zinc finger protein 474 [Source:HGNC Symbol;Acc:HGNC:23245]	ZNF474	-1.14	0.406		ENSG00000285441; ENSG00000112096	superoxide dismutase 2 [Source:NCBI gene;Acc:6648]; superoxide dismutase 2 [Source:HGNC Symbol;Acc:HGNC:11180]	SOD2; SOD2	1.2	0.234
ENSG00000157500	adaptor protein, phosphotyrosine interacting with PH domain and leucine zipper 1 [Source:HGNC Symbol;Acc:HGNC:24035]	APPL1	-1.25383	0.0948977		ENSG00000150764	DIX domain containing 1 [Source:HGNC Symbol;Acc:HGNC:23695]	DIXDC1	-1.23	0.205								ENSG00000135175	oncomodulin 2 [Source:HGNC Symbol;Acc:HGNC:34396]	OCM2	-1.03	0.889		ENSG00000113532	ST8 alpha-N-acetyl-neuraminide alpha-2,8-sialyltransferase 4 [Source:HGNC Symbol;Acc:HGNC:10871]	ST8SIA4	1.6	0.016
ENSG00000144746	ADP ribosylation factor like GTPase 6 interacting protein 5 [Source:HGNC Symbol;Acc:HGNC:16937]	ARL6IP5	1.09011	0.1635		ENSG00000118564	F-box and leucine rich repeat protein 5 [Source:HGNC Symbol;Acc:HGNC:13602]	FBXL5	1.23	0.15								ENSG00000111875	anti-silencing function 1A histone chaperone [Source:HGNC Symbol;Acc:HGNC:20995]	ASF1A	-1.08	0.381		ENSG00000150275	protocadherin related 15 [Source:HGNC Symbol;Acc:HGNC:14674]	PCDH15	1.05	0.46
ENSG00000139364	transmembrane protein 132B [Source:HGNC Symbol;Acc:HGNC:29397]	TMEM132B	-1.01153	0.92482														ENSG00000143393	phosphatidylinositol 4-kinase beta [Source:HGNC Symbol;Acc:HGNC:8984]	PI4KB	1.11	0.215		ENSG00000153563	CD8a molecule [Source:HGNC Symbol;Acc:HGNC:1706]	CD8A	-1.06	0.704
ENSG00000176624	mex-3 RNA binding family member C [Source:HGNC Symbol;Acc:HGNC:28040]	MEX3C	-1.21395	0.243733														ENSG00000198837	DENN domain containing 4B [Source:HGNC Symbol;Acc:HGNC:29044]	DENND4B	1.09	0.346
ENSG00000135094	serine dehydratase [Source:HGNC Symbol;Acc:HGNC:10691]	SDS	-2.17797	0.244826														ENSG00000156017	carnosine N-methyltransferase 1 [Source:HGNC Symbol;Acc:HGNC:23435]	CARNMT1	?	?
ENSG00000197965	myelin protein zero like 1 [Source:HGNC Symbol;Acc:HGNC:7226]	MPZL1	1.01947	0.800184														ENSG00000004455	adenylate kinase 2 [Source:HGNC Symbol;Acc:HGNC:362]	AK2	1.17	0.058
ENSG00000185774	potassium voltage-gated channel interacting protein 4 [Source:HGNC Symbol;Acc:HGNC:30083]	KCNIP4	1.12917	0.024839														ENSG00000092051	junctophilin 4 [Source:HGNC Symbol;Acc:HGNC:20156]	JPH4	1.23	0.077
ENSG00000089225	T-box transcription factor 5 [Source:HGNC Symbol;Acc:HGNC:11604]	TBX5	1.00156	0.986861														ENSG00000259431	thiamine triphosphatase [Source:HGNC Symbol;Acc:HGNC:18987]	THTPA	1.11	0.099
ENSG00000101974	ATPase phospholipid transporting 11C [Source:HGNC Symbol;Acc:HGNC:13554]	ATP11C	-1.02754	0.0707124														ENSG00000140543	DET1 partner of COP1 E3 ubiquitin ligase [Source:HGNC Symbol;Acc:HGNC:25477]	DET1	-1.05	0.642
ENSG00000163681	sarcolemma associated protein [Source:HGNC Symbol;Acc:HGNC:16643]	SLMAP	-1.04919	0.600672														ENSG00000165322	Rho GTPase activating protein 12 [Source:HGNC Symbol;Acc:HGNC:16348]	ARHGAP12	1.04	0.471
ENSG00000131504	diaphanous related formin 1 [Source:HGNC Symbol;Acc:HGNC:2876]	DIAPH1	1.02453	0.554176														ENSG00000205846	C-type lectin domain containing 6A [Source:HGNC Symbol;Acc:HGNC:14556]	CLEC6A	2.94	0.122
ENSG00000115540	MOB family member 4, phocein [Source:HGNC Symbol;Acc:HGNC:17261]	MOB4	?	?														ENSG00000173041	zinc finger protein 680 [Source:HGNC Symbol;Acc:HGNC:26897]	ZNF680	1.04	0.826
ENSG00000144285	sodium voltage-gated channel alpha subunit 1 [Source:HGNC Symbol;Acc:HGNC:10585]	SCN1A	1.00745	0.881944														ENSG00000185245	glycoprotein Ib platelet subunit alpha [Source:HGNC Symbol;Acc:HGNC:4439]	GP1BA	1.53	0.168
ENSG00000177119	anoctamin 6 [Source:HGNC Symbol;Acc:HGNC:25240]	ANO6	-1.00765	0.784115														ENSG00000162438	chymotrypsin C [Source:HGNC Symbol;Acc:HGNC:2523]	CTRC	-1.05	0.808
ENSG00000120519	solute carrier family 10 member 7 [Source:HGNC Symbol;Acc:HGNC:23088]	SLC10A7	1.04726	0.755061														ENSG00000198168	small VCP interacting protein [Source:HGNC Symbol;Acc:HGNC:25238]	SVIP	-1.12	0.222
ENSG00000144668	integrin subunit alpha 9 [Source:HGNC Symbol;Acc:HGNC:6145]	ITGA9	-1.02328	0.826465
ENSG00000108256	nuclear FMR1 interacting protein 2 [Source:HGNC Symbol;Acc:HGNC:17634]	NUFIP2	1.04523	0.142215
ENSG00000152894	protein tyrosine phosphatase receptor type K [Source:HGNC Symbol;Acc:HGNC:9674]	PTPRK	1.06559	0.269578
ENSG00000124406	ATPase phospholipid transporting 8A1 [Source:HGNC Symbol;Acc:HGNC:13531]	ATP8A1	-1.24631	0.280933
ENSG00000120137	pantothenate kinase 3 [Source:HGNC Symbol;Acc:HGNC:19365]	PANK3	-1.10907	0.372046
ENSG00000188811	NHL repeat containing 3 [Source:HGNC Symbol;Acc:HGNC:33751]	NHLRC3	-1.01522	0.595489
ENSG00000198799	leucine rich repeats and immunoglobulin like domains 2 [Source:HGNC Symbol;Acc:HGNC:20889]	LRIG2	1.0024	0.981783
ENSG00000183783	potassium channel tetramerization domain containing 8 [Source:HGNC Symbol;Acc:HGNC:22394]	KCTD8	1.05643	0.487584
ENSG00000164197	ring finger protein 180 [Source:HGNC Symbol;Acc:HGNC:27752]	RNF180	1.01719	0.76903
ENSG00000188997	potassium channel tetramerization domain containing 21 [Source:HGNC Symbol;Acc:HGNC:27452]	KCTD21	1.01218	0.903518
ENSG00000106993	cell division cycle 37 like 1 [Source:HGNC Symbol;Acc:HGNC:17179]	CDC37L1	-1.10117	0.621608
ENSG00000134108	ADP ribosylation factor like GTPase 8B [Source:HGNC Symbol;Acc:HGNC:25564]	ARL8B	-1.15682	0.410222
ENSG00000134109	ER degradation enhancing alpha-mannosidase like protein 1 [Source:HGNC Symbol;Acc:HGNC:18967]	EDEM1	1.09811	0.533097
ENSG00000141040	zinc finger protein 287 [Source:HGNC Symbol;Acc:HGNC:13502]	ZNF287	-1.08817	0.5968
ENSG00000153006	SREK1 interacting protein 1 [Source:HGNC Symbol;Acc:HGNC:26716]	SREK1IP1	-1.11952	0.117767
ENSG00000015676	NudC domain containing 3 [Source:HGNC Symbol;Acc:HGNC:22208]	NUDCD3	1.00417	0.957992
ENSG00000146021	kelch like family member 3 [Source:HGNC Symbol;Acc:HGNC:6354]	KLHL3	1.1499	0.312547
ENSG00000049192	ADAM metallopeptidase with thrombospondin type 1 motif 6 [Source:HGNC Symbol;Acc:HGNC:222]	ADAMTS6	-1.28743	0.37201
ENSG00000173467	anterior gradient 3, protein disulphide isomerase family member [Source:HGNC Symbol;Acc:HGNC:24167]	AGR3	1.01601	0.786376
ENSG00000146457	WT1 associated protein [Source:HGNC Symbol;Acc:HGNC:16846]	WTAP	1.07825	0.431891
