# Supplementary material for: MicroRNA Profiles in Monocyte-Derived Macrophages Generated by Interleukin-27 and Human Serum: Identification of a Novel HIV-Inhibiting and Autophagy-Inducing MicroRNA
Source: Int J Mol Sci. 2021 Jan 28;22(3):1290. doi: 10.3390/ijms22031290 (PMC7865382; doi:10.3390/ijms22031290)
Supplement: Supplementary file 1 [file ijms-22-01290-s001.zip › Supplementary files/S.Table S2_MicroRNA Profiles in....T.Imamichi et.al..xlsx]

## Sheet: Sheet1
MicroRNA Profiles in Monocyte-derived Macrophages Generated by Interleukin-27 and Human Serum: Identification of a Novel HIV-inhibiting and Autophagy-inducing MicroRNA.
By T. Imamichi, S.Goswami, X.Hu, J.Yang, S. Laverdure, J. Qiu, Q.Chen, BT. Sherman, and W. Chang
Supplemental Table S2. Predicted target genes by 4 tools
miRAB4						miRAB9						miRAB12						miRAB14						miRAB29						miRAB30
Predicted target genes by 4 tools						Predicted target genes by 4 tools						Predicted target genes by 4 tools						Predicted target genes by 4 tools						Predicted target genes by 4 tools						Predicted target genes by 4 tools
ENSG	Predicted Gene_Name	Symbol	F.C. in Microarray **	p-value(ABI vs. AB)*		ENSG	Predicted Gene_Name	Symbol	F.C. in Microarray **	p-value(ABI vs. AB)*		ENSG	Predicted Gene_Name	Symbol	F.C. in Microarray **	p-value(ABI vs. AB)*		ENSG	Predicted Gene_Name	Symbol	F.C. in Microarray **	p-value(ABI vs. AB)*		ENSG	Predicted Gene_Name	Symbol	F.C. in Microarray **	p-value(ABI vs. AB)*		ENSG	Predicted Gene_Name	Symbol	F.C. in Microarray **	p-value(ABI vs. AB)*
ENSG00000011275	ring finger protein 216 [Source:HGNC Symbol;Acc:HGNC:21698]	RNF216	1.15345	0.029598		ENSG00000164970	family with sequence similarity 219 member A [Source:HGNC Symbol;Acc:HGNC:19920]	FAM219A	1.23	0.139		ENSG00000166949	SMAD family member 3 [Source:HGNC Symbol;Acc:HGNC:6769]	SMAD3	-1.18	0.618		ENSG00000150776	NKAP domain containing 1 [Source:HGNC Symbol;Acc:HGNC:25569]	NKAPD1	?	?		ENSG00000146352	clavesin 2 [Source:HGNC Symbol;Acc:HGNC:23046]	CLVS2	-1.01	0.942		ENSG00000123094	Ras association domain family member 8 [Source:HGNC Symbol;Acc:HGNC:13232]	RASSF8	-1.03	0.777
ENSG00000074054	cytoplasmic linker associated protein 1 [Source:HGNC Symbol;Acc:HGNC:17088]	CLASP1	1.10211	0.127235		ENSG00000187180	late cornified envelope 2C [Source:HGNC Symbol;Acc:HGNC:29460]	LCE2C	1.14	0.536		ENSG00000119328	actin binding transcription modulator [Source:HGNC Symbol;Acc:HGNC:1364]	ABITRAM	?	?		ENSG00000100372	solute carrier family 25 member 17 [Source:HGNC Symbol;Acc:HGNC:10987]	SLC25A17	-1.34	0.031		ENSG00000175445	lipoprotein lipase [Source:HGNC Symbol;Acc:HGNC:6677]	LPL	-1.67	0.016		ENSG00000146674	insulin like growth factor binding protein 3 [Source:HGNC Symbol;Acc:HGNC:5472]	IGFBP3	-1.03	0.768
ENSG00000104760	fibrinogen like 1 [Source:HGNC Symbol;Acc:HGNC:3695]	FGL1	-1.01262	0.468478		ENSG00000159455	late cornified envelope 2B [Source:HGNC Symbol;Acc:HGNC:16610]	LCE2B	1.15	0.282		ENSG00000158480	spermatogenesis associated 2 [Source:HGNC Symbol;Acc:HGNC:14681]	SPATA2	1.04	0.55		ENSG00000135334	akirin 2 [Source:HGNC Symbol;Acc:HGNC:21407]	AKIRIN2	-1.01	0.927		ENSG00000114739	activin A receptor type 2B [Source:HGNC Symbol;Acc:HGNC:174]	ACVR2B	1.09	0.654		ENSG00000169085	vexin [Source:HGNC Symbol;Acc:HGNC:28498]	VXN	?	?
ENSG00000126070	argonaute RISC catalytic component 3 [Source:HGNC Symbol;Acc:HGNC:18421]	AGO3	?	?		ENSG00000146094	docking protein 3 [Source:HGNC Symbol;Acc:HGNC:24583]	DOK3	-1.2	0.127		ENSG00000157064	nicotinamide nucleotide adenylyltransferase 2 [Source:HGNC Symbol;Acc:HGNC:16789]	NMNAT2	1.13	0.356		ENSG00000108861	dual specificity phosphatase 3 [Source:HGNC Symbol;Acc:HGNC:3069]	DUSP3	-1.15	0.179		ENSG00000149294	neural cell adhesion molecule 1 [Source:HGNC Symbol;Acc:HGNC:7656]	NCAM1	1.27	0.005		ENSG00000146166	lengsin, lens protein with glutamine synthetase domain [Source:HGNC Symbol;Acc:HGNC:21016]	LGSN	-1.03	0.834
ENSG00000152332	U2AF homology motif kinase 1 [Source:HGNC Symbol;Acc:HGNC:19683]	UHMK1	-1.03347	0.796021		ENSG00000135002	riboflavin kinase [Source:HGNC Symbol;Acc:HGNC:30324]	RFK	1.02	0.507		ENSG00000173334	tribbles pseudokinase 1 [Source:HGNC Symbol;Acc:HGNC:16891]	TRIB1	-1.04	0.7		ENSG00000270806	chromosome 17 open reading frame 50 [Source:HGNC Symbol;Acc:HGNC:29581]	C17orf50	1.09	0.216		ENSG00000108091	coiled-coil domain containing 6 [Source:HGNC Symbol;Acc:HGNC:18782]	CCDC6	-1.25	0.143		ENSG00000154975	carbonic anhydrase 10 [Source:HGNC Symbol;Acc:HGNC:1369]	CA10	1.11	0.392
ENSG00000022355	gamma-aminobutyric acid type A receptor alpha1 subunit [Source:HGNC Symbol;Acc:HGNC:4075]	GABRA1	1.12038	0.280024		ENSG00000176731	ribosomal biogenesis factor [Source:HGNC Symbol;Acc:HGNC:32235]	RBIS	?	?		ENSG00000144645	oxysterol binding protein like 10 [Source:HGNC Symbol;Acc:HGNC:16395]	OSBPL10	1.16	0.088		ENSG00000185069	keratin 76 [Source:HGNC Symbol;Acc:HGNC:24430]	KRT76	1.12	0.189		ENSG00000197712	family with sequence similarity 114 member A1 [Source:HGNC Symbol;Acc:HGNC:25087]	FAM114A1	-1.08	0.04		ENSG00000186469	G protein subunit gamma 2 [Source:HGNC Symbol;Acc:HGNC:4404]	GNG2	-1.12	0.513
ENSG00000162407	phospholipid phosphatase 3 [Source:HGNC Symbol;Acc:HGNC:9229]	PLPP3	?	?		ENSG00000139190	vesicle associated membrane protein 1 [Source:HGNC Symbol;Acc:HGNC:12642]	VAMP1	1.33	0.08		ENSG00000075391	RAS protein activator like 2 [Source:HGNC Symbol;Acc:HGNC:9874]	RASAL2	-1.23	0.009		ENSG00000204572	keratin associated protein 5-10 [Source:HGNC Symbol;Acc:HGNC:23605]	KRTAP5-10	1.02	0.764		ENSG00000137571	solute carrier organic anion transporter family member 5A1 [Source:HGNC Symbol;Acc:HGNC:19046]	SLCO5A1	-1.03	0.681		ENSG00000116205	transcription elongation factor A N-terminal and central domain containing 2 [Source:HGNC Symbol;Acc:HGNC:26494]	TCEANC2	-1.01	0.694
ENSG00000116095	pleckstrin homology domain containing A3 [Source:HGNC Symbol;Acc:HGNC:14338]	PLEKHA3	-1.06122	0.705704		ENSG00000159409	CUGBP Elav-like family member 3 [Source:HGNC Symbol;Acc:HGNC:11967]	CELF3	1.05	0.736		ENSG00000129128	signal peptidase complex subunit 3 [Source:HGNC Symbol;Acc:HGNC:26212]	SPCS3	-1.05	0.28		ENSG00000117152	regulator of G protein signaling 4 [Source:HGNC Symbol;Acc:HGNC:10000]	RGS4	-1.02	0.784		ENSG00000163686	abhydrolase domain containing 6 [Source:HGNC Symbol;Acc:HGNC:21398]	ABHD6	-1.14	0.189
ENSG00000160471	cytochrome c oxidase subunit 6B2 [Source:HGNC Symbol;Acc:HGNC:24380]	COX6B2	-1.1383	0.583798		ENSG00000121766	zinc finger CCHC-type containing 17 [Source:HGNC Symbol;Acc:HGNC:30246]	ZCCHC17	-1.06	0.151		ENSG00000102882	mitogen-activated protein kinase 3 [Source:HGNC Symbol;Acc:HGNC:6877]	MAPK3	1.11	0.462		ENSG00000184117	nipsnap homolog 1 [Source:HGNC Symbol;Acc:HGNC:7827]	NIPSNAP1	-1.2	0.137		ENSG00000170954	zinc finger protein 415 [Source:HGNC Symbol;Acc:HGNC:20636]	ZNF415	-1.06	0.55
ENSG00000175893	zinc finger DHHC-type containing 21 [Source:HGNC Symbol;Acc:HGNC:20750]	ZDHHC21	-1.04868	0.465741		ENSG00000186458	defensin beta 132 [Source:HGNC Symbol;Acc:HGNC:33806]	DEFB132	1.06	0.44		ENSG00000095015	mitogen-activated protein kinase kinase kinase 1 [Source:HGNC Symbol;Acc:HGNC:6848]	MAP3K1	1.23	0.292		ENSG00000160404	torsin family 2 member A [Source:HGNC Symbol;Acc:HGNC:11996]	TOR2A	1.24	0.084		ENSG00000147862	nuclear factor I B [Source:HGNC Symbol;Acc:HGNC:7785]	NFIB	1.09	0.296
ENSG00000171862	phosphatase and tensin homolog [Source:HGNC Symbol;Acc:HGNC:9588]	PTEN	1.10824	0.490356		ENSG00000110108	transmembrane protein 109 [Source:HGNC Symbol;Acc:HGNC:28771]	TMEM109	1.23	0.207		ENSG00000166292	transmembrane protein 100 [Source:HGNC Symbol;Acc:HGNC:25607]	TMEM100	-1.05	0.712		ENSG00000178980	selenoprotein W [Source:HGNC Symbol;Acc:HGNC:10752]	SELENOW	?	?		ENSG00000107140	testis associated actin remodelling kinase 1 [Source:HGNC Symbol;Acc:HGNC:11731]	TESK1	1.04	0.72
ENSG00000204217	bone morphogenetic protein receptor type 2 [Source:HGNC Symbol;Acc:HGNC:1078]	BMPR2	1.0318	0.214497		ENSG00000278615	chromosome 11 open reading frame 98 [Source:HGNC Symbol;Acc:HGNC:51238]	C11orf98	?	?		ENSG00000003096	kelch like family member 13 [Source:HGNC Symbol;Acc:HGNC:22931]	KLHL13	1.11	0.2		ENSG00000186687	LYR motif containing 7 [Source:HGNC Symbol;Acc:HGNC:28072]	LYRM7	-1.15	0.242		ENSG00000154736	ADAM metallopeptidase with thrombospondin type 1 motif 5 [Source:HGNC Symbol;Acc:HGNC:221]	ADAMTS5	1.05	0.619
ENSG00000185760	potassium voltage-gated channel subfamily Q member 5 [Source:HGNC Symbol;Acc:HGNC:6299]	KCNQ5	-1.0397	0.805749		ENSG00000144567	reticulophagy regulator family member 2 [Source:HGNC Symbol;Acc:HGNC:28450]	RETREG2	?	?		ENSG00000168398	bradykinin receptor B2 [Source:HGNC Symbol;Acc:HGNC:1030]	BDKRB2	1.14	0.252		ENSG00000183862	cyclic nucleotide gated channel subunit alpha 2 [Source:HGNC Symbol;Acc:HGNC:2149]	CNGA2	1.01	0.953		ENSG00000103356	glutamyl-tRNA synthetase 2, mitochondrial [Source:HGNC Symbol;Acc:HGNC:29419]	EARS2	-1.15	0.337
ENSG00000138814	protein phosphatase 3 catalytic subunit alpha [Source:HGNC Symbol;Acc:HGNC:9314]	PPP3CA	-1.11469	0.0852958		ENSG00000154917	RAB6B, member RAS oncogene family [Source:HGNC Symbol;Acc:HGNC:14902]	RAB6B	-2.14	0.044		ENSG00000186432	karyopherin subunit alpha 4 [Source:HGNC Symbol;Acc:HGNC:6397]	KPNA4	-1.05	0.662		ENSG00000183486	MX dynamin like GTPase 2 [Source:HGNC Symbol;Acc:HGNC:7533]	MX2	-1.23	0.221		ENSG00000175175	protein phosphatase, Mg2+/Mn2+ dependent 1E [Source:HGNC Symbol;Acc:HGNC:19322]	PPM1E	-1.29	0.073
ENSG00000119401	tripartite motif containing 32 [Source:HGNC Symbol;Acc:HGNC:16380]	TRIM32	-1.47231	0.0295641		ENSG00000241322	CMT1A duplicated region transcript 1 [Source:HGNC Symbol;Acc:HGNC:14379]	CDRT1	1.02	0.758		ENSG00000188322	SH3 domain binding kinase 1 [Source:HGNC Symbol;Acc:HGNC:17699]	SBK1	1.05	0.625		ENSG00000164402	septin 8 [Source:HGNC Symbol;Acc:HGNC:16511]	SEPTIN8	?	?		ENSG00000177200	chromodomain helicase DNA binding protein 9 [Source:HGNC Symbol;Acc:HGNC:25701]	CHD9	-1.1	0.087
ENSG00000158711	ETS transcription factor ELK4 [Source:HGNC Symbol;Acc:HGNC:3326]	ELK4	1.12371	0.0537221		ENSG00000136828	Ral GEF with PH domain and SH3 binding motif 1 [Source:HGNC Symbol;Acc:HGNC:16851]	RALGPS1	1.04	0.519		ENSG00000154511	divergent protein kinase domain 1A [Source:HGNC Symbol;Acc:HGNC:32213]	DIPK1A	?	?		ENSG00000174697	leptin [Source:HGNC Symbol;Acc:HGNC:6553]	LEP	-1	0.966		ENSG00000168385	septin 2 [Source:HGNC Symbol;Acc:HGNC:7729]	SEPTIN2	?	?
ENSG00000141298	slingshot protein phosphatase 2 [Source:HGNC Symbol;Acc:HGNC:30580]	SSH2	1.14018	0.386566		ENSG00000147676	mal, T cell differentiation protein 2 (gene/pseudogene) [Source:HGNC Symbol;Acc:HGNC:13634]	MAL2	1.07	0.501		ENSG00000180357	zinc finger protein 609 [Source:HGNC Symbol;Acc:HGNC:29003]	ZNF609	1.13	0.091		ENSG00000205867	keratin associated protein 5-2 [Source:HGNC Symbol;Acc:HGNC:23597]	KRTAP5-2	1.15	0.225		ENSG00000168118	RAB4A, member RAS oncogene family [Source:HGNC Symbol;Acc:HGNC:9781]	RAB4A	?	?
ENSG00000137869	cytochrome P450 family 19 subfamily A member 1 [Source:HGNC Symbol;Acc:HGNC:2594]	CYP19A1	1.00932	0.654999		ENSG00000180891	CUE domain containing 1 [Source:HGNC Symbol;Acc:HGNC:31350]	CUEDC1	1.1	0.394		ENSG00000167130	dolichyldiphosphatase 1 [Source:HGNC Symbol;Acc:HGNC:29565]	DOLPP1	-1.04	0.562		ENSG00000102882	mitogen-activated protein kinase 3 [Source:HGNC Symbol;Acc:HGNC:6877]	MAPK3	1.11	0.462		ENSG00000167244	insulin like growth factor 2 [Source:HGNC Symbol;Acc:HGNC:5466]	IGF2	?	?
						ENSG00000204599	tripartite motif containing 39 [Source:HGNC Symbol;Acc:HGNC:10065]	TRIM39	?	?		ENSG00000181264	TLC domain containing 5 [Source:HGNC Symbol;Acc:HGNC:28280]	TLCD5	?	?		ENSG00000167081	PBX homeobox 3 [Source:HGNC Symbol;Acc:HGNC:8634]	PBX3	-1.49	0.022		ENSG00000004455	adenylate kinase 2 [Source:HGNC Symbol;Acc:HGNC:362]	AK2	1.17	0.058
						ENSG00000112293	glycosylphosphatidylinositol specific phospholipase D1 [Source:HGNC Symbol;Acc:HGNC:4459]	GPLD1	-1.15	0.078								ENSG00000134287	ADP ribosylation factor 3 [Source:HGNC Symbol;Acc:HGNC:654]	ARF3	1.01	0.776
																		ENSG00000163781	DNA topoisomerase II binding protein 1 [Source:HGNC Symbol;Acc:HGNC:17008]	TOPBP1	-1.14	0.072
																		ENSG00000134201	glutathione S-transferase mu 5 [Source:HGNC Symbol;Acc:HGNC:4637]	GSTM5	1.13	0.292
																		ENSG00000114503	nuclear cap binding protein subunit 2 [Source:HGNC Symbol;Acc:HGNC:7659]	NCBP2	-1.07	0.022
																		ENSG00000213676	activating transcription factor 6 beta [Source:HGNC Symbol;Acc:HGNC:2349]	ATF6B	-1.01	0.918
																		ENSG00000119559	chromosome 19 open reading frame 25 [Source:HGNC Symbol;Acc:HGNC:26711]	C19orf25	1.1	0.049
																		ENSG00000005073	homeobox A11 [Source:HGNC Symbol;Acc:HGNC:5101]	HOXA11	1.17	0.121
																		ENSG00000120656	TATA-box binding protein associated factor 12 [Source:HGNC Symbol;Acc:HGNC:11545]	TAF12	-1.07	0.083
																		ENSG00000005469	carnitine O-octanoyltransferase [Source:HGNC Symbol;Acc:HGNC:2366]	CROT	-1.21	0.057
																		ENSG00000137074	aprataxin [Source:HGNC Symbol;Acc:HGNC:15984]	APTX	-1.01	0.897
