# Supplementary material for: MicroRNA Profiles in Monocyte-Derived Macrophages Generated by Interleukin-27 and Human Serum: Identification of a Novel HIV-Inhibiting and Autophagy-Inducing MicroRNA
Source: Int J Mol Sci. 2021 Jan 28;22(3):1290. doi: 10.3390/ijms22031290 (PMC7865382; doi:10.3390/ijms22031290)
Supplement: Supplementary file 1 [file ijms-22-01290-s001.zip › Supplementary files/S.Table S5_MicroRNA Profiles in ....T.Imamichiet al._xlsx.xlsx]

## Sheet: Sheet1
MicroRNA Profiles in Monocyte-derived Macrophages Generated by Interleukin-27 and Human Serum: Identification of a Novel HIV-inhibiting and Autophagy-inducing MicroRNA.
By T. Imamichi, S.Goswami, X.Hu, J.Yang, S. Laverdure, J. Qiu, Q.Chen, BT. Sherman, and W. Chang
Supplemental Table S5. Predicted target genes for miRAB40.
The genes commonly predicted by 4 tools
Symbol	Gene_Name
SERTM1	serine rich and transmembrane domain containing 1
SLC7A1	solute carrier family 7 member 1
DTWD1	DTW domain containing 1
CIP2A	cell proliferation regulating inhibitor of protein phosphatase 2A
FNDC3A	fibronectin type III domain containing 3A
KCNV1	potassium voltage-gated channel modifier subfamily V member 1
KCNJ1	potassium inwardly rectifying channel subfamily J member 1
GXYLT1	glucoside xylosyltransferase 1
NCBP3	nuclear cap binding subunit 3
APPL1	adaptor protein, phosphotyrosine interacting with PH domain and leucine zipper 1
KCMF1	potassium channel modulatory factor 1
the genes commonly predicted genes by 3 tools
Symbol	Gene_Name
ZBED9	zinc finger BED-type containing 9
CUL5	cullin 5
KIF24	kinesin family member 24
PTAR1	protein prenyltransferase alpha subunit repeat containing 1
PRPF38B	pre-mRNA processing factor 38B
ZNF286B	zinc finger protein 286B (pseudogene)
TECTB	tectorin beta
ZNF286A	zinc finger protein 286A
HTATIP2	HIV-1 Tat interactive protein 2
MOB1B	MOB kinase activator 1B
RSF1	remodeling and spacing factor 1
NOXRED1	NADP dependent oxidoreductase domain containing 1
UBE2D1	ubiquitin conjugating enzyme E2 D1
ITGB1	integrin subunit beta 1
SLC24A1	solute carrier family 24 member 1
RRP36	ribosomal RNA processing 36
BICC1	BicC family RNA binding protein 1
TMOD2	tropomodulin 2
ZNF667	zinc finger protein 667
PCDHA6	protocadherin alpha 6
ITGB6	integrin subunit beta 6
PIK3C3	phosphatidylinositol 3-kinase catalytic subunit type 3
SMAD9	SMAD family member 9
IMPACT	impact RWD domain protein
USP25	ubiquitin specific peptidase 25
SETD5	SET domain containing 5
PRR20A	proline rich 20A
PRR20B	proline rich 20B
PRR20D	proline rich 20D
PRR20E	proline rich 20E
SLC16A10	solute carrier family 16 member 10
SNX27	sorting nexin 27
CLVS2	clavesin 2
TUT4	terminal uridylyl transferase 4
TNFSF13B	TNF superfamily member 13b
ETS2	ETS proto-oncogene 2, transcription factor
USP24	ubiquitin specific peptidase 24
SPTSSA	serine palmitoyltransferase small subunit A
ZNF697	zinc finger protein 697
CSNK1G3	casein kinase 1 gamma 3
GDA	guanine deaminase
ITGBL1	integrin subunit beta like 1
C8orf34	chromosome 8 open reading frame 34
GOLM1	golgi membrane protein 1
MGAT4A	alpha-1,3-mannosyl-glycoprotein 4-beta-N-acetylglucosaminyltransferase A
MPEG1	macrophage expressed 1
GIN1	gypsy retrotransposon integrase 1
ZSCAN29	zinc finger and SCAN domain containing 29
B2M	beta-2-microglobulin
SIK1	salt inducible kinase 1
FMR1	FMRP translational regulator 1
OSBP	oxysterol binding protein
RASSF8	Ras association domain family member 8
PPP1R21	protein phosphatase 1 regulatory subunit 21
BHLHE41	basic helix-loop-helix family member e41
C9orf153	chromosome 9 open reading frame 153
PMAIP1	phorbol-12-myristate-13-acetate-induced protein 1
NR1D2	nuclear receptor subfamily 1 group D member 2
DCUN1D4	defective in cullin neddylation 1 domain containing 4
DMD	dystrophin
TBL1XR1	transducin beta like 1 X-linked receptor 1
ANP32E	acidic nuclear phosphoprotein 32 family member E
FBXO28	F-box protein 28
PAN3	poly(A) specific ribonuclease subunit PAN3
HEY2	hes related family bHLH transcription factor with YRPW motif 2
RNF144A	ring finger protein 144A
RGS4	regulator of G protein signaling 4
TPGS2	tubulin polyglutamylase complex subunit 2
IER3IP1	novel transcript; immediate early response 3 interacting protein 1
RFPL1	ret finger protein like 1
RAB9A	RAB9A, member RAS oncogene family
C1orf131	chromosome 1 open reading frame 131
SLC46A3	solute carrier family 46 member 3
ZNF550	zinc finger protein 550
QSER1	glutamine and serine rich 1
SCAMP1	secretory carrier membrane protein 1
DENND5B	DENN domain containing 5B
ITCH	itchy E3 ubiquitin protein ligase
MTREX	Mtr4 exosome RNA helicase
FCRL3	Fc receptor like 3
HIBCH	3-hydroxyisobutyryl-CoA hydrolase
SMIM15	small integral membrane protein 15
ZFX	zinc finger protein X-linked
HTD2; RPP14	hydroxyacyl-thioester dehydratase type 2
TOPORS	TOP1 binding arginine/serine rich protein
CLGN	calmegin
RADX	RPA1 related single stranded DNA binding protein, X-linked
CAMK2N1	calcium/calmodulin dependent protein kinase II inhibitor 1
FGF23	fibroblast growth factor 23
TOR1AIP1	torsin 1A interacting protein 1
ATP5F1E	ATP synthase F1 subunit epsilon
NT5DC1	5'-nucleotidase domain containing 1
OSBPL10	oxysterol binding protein like 10
CPM	carboxypeptidase M
TPM1	tropomyosin 1
TMEM47	transmembrane protein 47
DTHD1	death domain containing 1
PTAFR	platelet activating factor receptor
CDK15	cyclin dependent kinase 15
RPRD2	regulation of nuclear pre-mRNA domain containing 2
TBL1X	transducin beta like 1 X-linked
RTKN2	rhotekin 2
TPM3	tropomyosin 3
ZNF365	zinc finger protein 365
ZNF704	zinc finger protein 704
RASGEF1B	RasGEF domain family member 1B
DAPP1	dual adaptor of phosphotyrosine and 3-phosphoinositides 1
SPZ1	spermatogenic leucine zipper 1
SEC63	SEC63 homolog, protein translocation regulator
TRA2B	transformer 2 beta homolog
ZIC4	Zic family member 4
TMBIM1	transmembrane BAX inhibitor motif containing 1
H2AZ1	H2A.Z variant histone 1
NLK	nemo like kinase
BCKDHB	branched chain keto acid dehydrogenase E1 subunit beta
POU5F2	POU domain class 5, transcription factor 2
ANKLE2	ankyrin repeat and LEM domain containing 2
RAB15	RAB15, member RAS oncogene family
CHURC1	churchill domain containing 1
MAP4K4	mitogen-activated protein kinase kinase kinase kinase 4
CYP20A1	cytochrome P450 family 20 subfamily A member 1
OSTN	osteocrin
CAND1	cullin associated and neddylation dissociated 1
KCNG3	potassium voltage-gated channel modifier subfamily G member 3
HIPK1	homeodomain interacting protein kinase 1
OCLM	oculomedin
TMEM150C	transmembrane protein 150C
BROX	BRO1 domain and CAAX motif containing
LMNA	lamin A/C ]
DHX15	DEAH-box helicase 15
CFAP44	cilia and flagella associated protein 44
PRDM15	PR/SET domain 15
HLA-DPB1	major histocompatibility complex, class II, DP beta 1
ABI2	abl interactor 2
CCP110	centriolar coiled-coil protein 110
ROCK2	Rho associated coiled-coil containing protein kinase 2
SKAP2	src kinase associated phosphoprotein 2
GSTM3	glutathione S-transferase mu 3
ZNF596	zinc finger protein 596
PRICKLE2	prickle planar cell polarity protein 2
RASSF3	Ras association domain family member 3
SLC39A10	solute carrier family 39 member 10
UBE3D	ubiquitin protein ligase E3D
FGF7	fibroblast growth factor 7
ARHGAP11A	Rho GTPase activating protein 11A
OTUD6B	OTU deubiquitinase 6B
BTG3	BTG anti-proliferation factor 3
FAM241A	family with sequence similarity 241 member A
PINLYP	phospholipase A2 inhibitor and LY6/PLAUR domain containing
CLLU1OS	chronic lymphocytic leukemia up-regulated 1 opposite strand
HAS3	hyaluronan synthase 3
NRAS	NRAS proto-oncogene, GTPase
KBTBD8	kelch repeat and BTB domain containing 8
SMC1A	structural maintenance of chromosomes 1A
NMNAT3	nicotinamide nucleotide adenylyltransferase 3
CSRNP3	cysteine and serine rich nuclear protein 3
BARD1	BRCA1 associated RING domain 1
TRPC1	transient receptor potential cation channel subfamily C member 1
TEX2	testis expressed 2
NXPE3	neurexophilin and PC-esterase domain family member 3
HSPD1	heat shock protein family D (Hsp60) member 1
SFT2D2	SFT2 domain containing 2
RNF103	ring finger protein 103
RFPL3	ret finger protein like 3
MAP3K7	mitogen-activated protein kinase kinase kinase 7
SENP6	SUMO specific peptidase 6
EID2	EP300 interacting inhibitor of differentiation 2
YIPF4	Yip1 domain family member 4
TMEM87B	transmembrane protein 87B
RPRD1B	regulation of nuclear pre-mRNA domain containing 1B
BMT2	base methyltransferase of 25S rRNA 2 homolog
CRTAM	cytotoxic and regulatory T cell molecule
TAF12	TATA-box binding protein associated factor 12
ZNF624	zinc finger protein 624
GPR85	G protein-coupled receptor 85
KIAA1671	KIAA1671
GABRA2	gamma-aminobutyric acid type A receptor alpha2 subunit
