# Supplementary material for: MicroRNA Profiles in Monocyte-Derived Macrophages Generated by Interleukin-27 and Human Serum: Identification of a Novel HIV-Inhibiting and Autophagy-Inducing MicroRNA
Source: Int J Mol Sci. 2021 Jan 28;22(3):1290. doi: 10.3390/ijms22031290 (PMC7865382; doi:10.3390/ijms22031290)
Supplement: Supplementary file 1 [file ijms-22-01290-s001.zip › Supplementary files/S.Table S4_MicroRNA Profiles in.... T.Imamichi et al._xlsx.xlsx]

## Sheet: Sheet1
MicroRNA Profiles in Monocyte-derived Macrophages Generated by Interleukin-27 and Human Serum: Identification of a Novel HIV-inhibiting and Autophagy-inducing MicroRNA.
By T. Imamichi, S.Goswami, X.Hu, J.Yang, S. Laverdure, J. Qiu, Q.Chen, BT. Sherman, and W. Chang
Supplemental Table S4. Potential predicted target viruses for each miRAB
miRAB	Viral name
miAB1	Amapari virus segment L, complete sequence
miAB1	Avian paramyxovirus 2 strain APMV-2/Chicken/England/7702/06, complete genome
miAB1	Beilong virus, complete genome
miAB1	Boa arenavirus NL isolate 3 segment L, complete sequence
miAB1	Human herpesvirus 2 strain HG52, complete genome
miAB1	Human herpesvirus 4 complete wild type genome
miAB1	Human herpesvirus 4, complete genome
miAB1	Human herpesvirus 5 strain Merlin, complete genome
miAB1	Human herpesvirus 5 strain Merlin, complete genome
miAB1	Kamiti River virus, complete genome
miAB1	Parana virus segment L, complete sequence
miAB1	Torque teno felis virus, complete genome
miAB1	Vaccinia virus, complete genome
miAB1	Vaccinia virus, complete genome
miAB1	Yug Bogdanovac virus, complete genome
miAB2	Dobrava virus complete S segment gene for nucleocapsid protein, strain DOBV/Ano-Poroia/Afl9/1999
miAB2	Dugbe virus segment L, complete sequence
miAB2	Human adenovirus 54, complete genome
miAB2	Human adenovirus D, complete genome
miAB2	Human herpesvirus 4 complete wild type genome
miAB2	Human herpesvirus 4, complete genome
miAB2	Human herpesvirus 7, complete genome
miAB2	Human herpesvirus 8, complete genome
miAB2	Human papillomavirus type 154 isolate PV77, complete genome
miAB2	Langat virus, complete genome
miAB2	Macaca fascicularis papillomavirus type 2, complete genome
miAB2	Rodent hepacivirus isolate RHV-339, complete genome
miAB2	Sapovirus Mc10, complete genome
miAB2	Spanish goat encephalitis virus isolate AstGoatIREC2011, complete genome
miAB2	Torque teno midi virus 1, complete genome
miAB3	Allpahuayo virus segment S, complete sequence
miAB3	Bat Paramyxovirus Eid_hel/GH-M74a/GHA/2009, complete genome
miAB3	Bovine parainfluenza virus 3, complete genome
miAB3	Camel alphacoronavirus isolate camel/Riyadh/Ry141/2015, complete genome
miAB3	Hepatitis C virus genotype 7, complete genome
miAB3	Khujand lyssavirus, complete genome
miAB3	Latino virus segment L, complete sequence
miAB3	Liao ning virus segment 3, complete genome
miAB3	Marburg marburgvirus isolate Ravn virus/H.sapiens-tc/KEN/1987/Kitum Cave-810040, complete genome
miAB3	Mopeia Lassa reassortant 29 segment L, complete genome
miAB3	Mopeia virus AN20410 segment L, complete genome
miAB3	Newcastle disease virus B1, complete genome
miAB3	Okahandja virus strain N73 OkhMi.n4 segment L, complete sequence
miAB3	Reston ebolavirus isolate Reston virus/M.fascicularis-tc/USA/1989/Philippines89-Pennsylvania, complete genome
miAB3	Sapovirus Hu/Nagoya/NGY-1/2012/JPN genomic RNA, complete genome
miAB3	Simbu virus RdRp gene for RNA-dependent RNA polymerase, segment L, genomic RNA, isolate SA Ar 53
miAB3	St. Louis encephalitis virus, complete genome
miAB3	Tamiami virus segment L, complete sequence
miAB3	Teviot virus isolate Geelong, complete genome
miAB3	Tioman virus, complete genome
miAB3	Torque teno sus virus 1b isolate 1p, complete genome
miAB4	Adana virus strain 195 segment L, complete sequence
miAB4	Bat sapovirus TLC58/HK, complete genome
miAB4	Norway rat hepacivirus 2 isolate NrHV-2/NYC-E43 polyprotein gene, complete cds
miAB4	Vaccinia virus, complete genome
miAB5	Human herpesvirus 3, complete genome
miAB5	Human herpesvirus 3, complete genome
miAB5	Human herpesvirus 4, complete genome
miAB5	Human herpesvirus 8, complete genome
miAB5	Ippy virus segment L, complete sequence
miAB5	Irkut virus, complete genome
miAB5	Merino Walk virus Z protein and L genes, complete cds
miAB5	Porcine parainfluenza virus 1 strain S206N, complete genome
miAB5	Rotavirus C segment 3, complete sequence
miAB5	Rotavirus I strain KE135/2012 VP3 gene, complete cds
miAB5	Sapovirus Hu/Dresden/pJG-Sap01/DE, complete genome
miAB5	Torque teno mini virus 6, complete genome
miAB5	Vaccinia virus, complete genome
miAB5	Variola virus, complete genome
miAB6	Spanish goat encephalitis virus isolate AstGoatIREC2011, complete genome
miAB7	Alkhurma virus, complete genome
miAB7	Bear Canyon virus segment S, complete sequence
miAB7	Entebbe bat virus, complete genome
miAB7	Human herpesvirus 7, complete genome
miAB7	Human T-lymphotropic virus 2, complete genome
miAB7	O'nyong-nyong virus, complete genome
miAB7	Powassan virus, complete genome
miAB7	Sudan ebolavirus isolate Sudan virus/H.sapiens-tc/UGA/2000/Gulu-808892, complete genome
miAB7	Tick-borne encephalitis virus, complete genome
miAB7	Tofla virus viral cRNA, complete genome, segment: L
miAB8	Andes virus segment L, complete genome
miAB8	Bokeloh bat lyssavirus isolate 21961, complete genome
miAB8	Hantaan virus, complete genome
miAB8	Tuhoko virus 3, complete genome
miAB9	Apoi virus, genome
miAB9	Cell fusing agent virus strain Galveston, complete genome
miAB9	Human herpesvirus 4 complete wild type genome
miAB9	Human herpesvirus 4 complete wild type genome
miAB9	Human herpesvirus 4, complete genome
miAB9	Human herpesvirus 4, complete genome
miAB9	Human herpesvirus 7, complete genome
miAB9	Human herpesvirus 8, complete genome
miAB9	Human rhinovirus 89, complete genome
miAB9	Tuhoko virus 1, complete genome
miAB9	Yug Bogdanovac virus, complete genome
miAB10	Avian paramyxovirus 3 strain turkey/Wisconsin/68, complete genome
miAB10	Bat sapovirus TLC58/HK, complete genome
miAB10	Hantavirus Z10 chromosome L, complete genome
miAB10	Human adenovirus A, complete genome
miAB10	Human herpesvirus 8, complete genome
miAB10	Human immunodeficiency virus 1, complete genome
miAB10	J-virus, complete genome
miAB10	Lloviu cuevavirus isolate Lloviu virus/M.schreibersii-wt/ESP/2003/Asturias-Bat86, complete genome
miAB10	Puumala virus segment S, complete sequence
miAB10	SARS coronavirus, complete genome
miAB10	Tailam virus strain TL8K, complete genome
miAB10	Thogoto virus segment 1, complete sequence
miAB10	Thogoto virus segment 4, complete sequence
miAB10	Tick-borne encephalitis virus, complete genome
miAB10	Torque teno virus 3, complete genome
miAB10	Zaire ebolavirus isolate Ebola virus/H.sapiens-tc/COD/1976/Yambuku-Mayinga, complete genome
miAB11	Human papillomavirus type 178, complete genome
miAB11	Human parainfluenza virus 3, complete genome
miAB11	Mojiang virus isolate Tongguan1, complete genome
miAB11	Nariva virus, complete genome
miAB11	Punta Toro virus strain PAN472868 N protein and NS protein genes, complete cds
miAB12	Eyach virus segment 10, complete genome
miAB12	Human herpesvirus 2 strain HG52, complete genome
miAB12	Human herpesvirus 4 complete wild type genome
miAB12	Human herpesvirus 4, complete genome
miAB12	Phocine distemper virus strain PDV/Wadden_Sea.NLD/1988, complete genome
miAB12	Rinderpest virus (strain Kabete O), complete genome
miAB12	Torque teno sus virus k2 isolate 2p, complete genome
miAB14	Adana virus strain 195 segment L, complete sequence
miAB14	Adeno-associated virus - 2, complete genome
miAB14	Aedes flavivirus genomic RNA, complete genome, strain: Narita-21
miAB14	Bat hepevirus, complete genome
miAB14	Canary bornavirus 2, complete cds
miAB14	Human herpesvirus 8, complete genome
miAB14	Human herpesvirus 8, complete genome
miAB14	Newcastle disease virus B1, complete genome
miAB14	Simian torque teno virus 33 isolate VWP00522.11, complete genome
miAB14	Uukuniemi virus chromosome segment M, complete genome
miAB17	Arumowot virus segment S, complete sequence
miAB17	Bat Paramyxovirus Eid_hel/GH-M74a/GHA/2009, complete genome
miAB17	Chandipura virus isolate CIN 0451, complete genome
miAB17	Erve virus segment S, complete sequence
miAB17	Hepatitis C virus genotype 3, genome
miAB17	Human herpesvirus 1 strain 17, complete genome
miAB17	Human herpesvirus 4 complete wild type genome
miAB17	Human herpesvirus 4, complete genome
miAB17	Human herpesvirus 7, complete genome
miAB17	Human herpesvirus 7, complete genome
miAB17	Human herpesvirus 7, complete genome
miAB17	Human herpesvirus 7, complete genome
miAB17	Human herpesvirus 8, complete genome
miAB17	Mossman virus, complete genome
miAB17	Rinderpest virus (strain Kabete O), complete genome
miAB17	Simian torque teno virus 33 isolate VWP00522.11, complete genome
miAB17	Tai Forest ebolavirus isolate Tai Forest virus/H.sapiens-tc/CIV/1994/Pauleoula-CI, complete genome
miAB17	Torque teno felis virus, complete genome
miAB17	Torque teno virus 27, complete genome
miAB17	Tuhoko virus 2, complete genome
miAB17	Variegated squirrel bornavirus 1, complete genome
miAB18	Avian paramyxovirus goose/Shimane/67/2000 viral cRNA, complete genome
miAB18	Crimean-Congo hemorrhagic fever virus segment M, complete sequence
miAB18	Hantaan virus, complete genome
miAB18	Human adenovirus 54, complete genome
miAB18	Human coronavirus HKU1, complete genome
miAB18	Human herpesvirus 5 strain Merlin, complete genome
miAB18	Human papillomavirus type 178, complete genome
miAB18	Human papillomavirus type 201 isolate HPV201, complete genome
miAB18	Human papillomavirus type 92, complete genome
miAB18	Human rhinovirus 14, complete genome
miAB18	Influenza A virus (A/New York/392/2004(H3N2)) segment 5, complete sequence
miAB18	Irkut virus, complete genome
miAB18	J-virus, complete genome
miAB18	Junin virus segment L, complete genome
miAB18	Macaca fascicularis papillomavirus type 2, complete genome
miAB18	Rift Valley fever virus segment M, complete genome
miAB18	Sandfly Sicilian Turkey virus segment M, complete genome
miAB18	Sudan ebolavirus isolate Sudan virus/H.sapiens-tc/UGA/2000/Gulu-808892, complete genome
miAB18	Teviot virus isolate Geelong, complete genome
miAB18	Thottapalayam virus segment M, complete sequence
miAB18	Tick-borne encephalitis virus, complete genome
miAB18	Yogue virus isolate DakAnD 56 envelope glycoprotein gene, complete cds
miAB19	Avian paramyxovirus 6, complete genome
miAB19	Human herpesvirus 4 complete wild type genome
miAB19	Human herpesvirus 5 strain Merlin, complete genome
miAB20	Yellow fever virus, complete genome
miAB21	Achimota virus 2, complete genome
miAB21	Avian paramyxovirus 8 isolate APMV-8/Goose/Delaware/1053/76, complete genome
miAB21	Avian paramyxovirus 9 strain duck/New York/22/1978, complete genome
miAB21	Human herpesvirus 5 strain Merlin, complete genome
miAB21	Human herpesvirus 7, complete genome
miAB21	Lloviu cuevavirus isolate Lloviu virus/M.schreibersii-wt/ESP/2003/Asturias-Bat86, complete genome
miAB21	St. Louis encephalitis virus, complete genome
miAB21	Thottapalayam virus segment S, complete sequence
miAB21	Toscana virus segment L, complete sequence
miAB21	Toscana virus segment L, complete sequence
miAB21	Tupaia paramyxovirus, complete genome
miAB22	Banna virus strain JKT-6423 segment 2, complete sequence
miAB22	Entebbe bat virus, complete genome
miAB22	Eyach virus segment 10, complete genome
miAB22	Eyach virus segment 7, complete genome
miAB22	Goose paramyxovirus SF02, complete genome
miAB22	Human endogenous retrovirus K113 complete genome
miAB22	Human parvovirus B19, complete genome
miAB22	Influenza B virus (B/Lee/1940) segment 7, complete sequence
miAB22	Murray Valley encephalitis virus, complete genome
miAB22	Usutu virus, complete genome
miAB22	West Nile virus lineage 2, complete genome
miAB22	Zika virus, complete genome
miAB23	Chaoyang virus, complete genome
miAB23	Tupaia paramyxovirus, complete genome
miAB24	Avian paramyxovirus 4 strain APMV-4/duck/Delaware/549227/2010, complete genome
miAB24	Dengue virus 2, complete genome
miAB24	Hepatitis C virus genotype 5, genome
miAB24	Human adenovirus D, complete genome
miAB24	Human herpesvirus 2 strain HG52, complete genome
miAB24	Human herpesvirus 2 strain HG52, complete genome
miAB24	Human herpesvirus 4 complete wild type genome
miAB24	Human herpesvirus 4, complete genome
miAB24	Human immunodeficiency virus 2, complete genome
miAB24	Human immunodeficiency virus 2, complete genome
miAB24	La Crosse virus segment M, complete genome
miAB24	Ntaya virus isolate IPDIA, complete genome
miAB24	Torque teno sus virus 1b isolate 1p, complete genome
miAB25	Human herpesvirus 1 strain 17, complete genome
miAB25	Human herpesvirus 2 strain HG52, complete genome
miAB25	Human herpesvirus 5 strain Merlin, complete genome
miAB27	Human adenovirus B1, complete genome
miAB27	Human herpesvirus 5 strain Merlin, complete genome
miAB27	Human parainfluenza virus 2, complete genome
miAB27	Human pegivirus 2 isolate UC0125.US polyprotein gene, complete cds
miAB27	La Crosse virus segment L, complete genome
miAB27	Norway rat hepacivirus 2 isolate NrHV-2/NYC-E43 polyprotein gene, complete cds
miAB27	Rinderpest virus (strain Kabete O), complete genome
miAB28	Bat sapovirus TLC58/HK, complete genome
miAB28	Human herpesvirus 4, complete genome
miAB28	Vaccinia virus, complete genome
miAB29	Puumala virus segment L, complete genome
miAB29	Rotavirus G chicken/03V0567/DEU/2003 segment 6, complete sequence
miAB29	Sudan ebolavirus isolate Sudan virus/H.sapiens-tc/UGA/2000/Gulu-808892, complete genome
miAB30	Aguacate virus segment L, complete genome
miAB30	Macaca fascicularis papillomavirus type 2, complete genome
miAB30	Nipah virus, complete genome
miAB30	Omsk hemorrhagic fever virus, complete genome
miAB30	Sapovirus Hu/Dresden/pJG-Sap01/DE, complete genome
miAB30	Sudan ebolavirus isolate Sudan virus/H.sapiens-tc/UGA/2000/Gulu-808892, complete genome
miAB30	Tofla virus viral cRNA, complete genome, segment: M
miAB31	Dengue virus 3, complete genome
miAB31	Great Island virus segment 1, complete genome
miAB31	Hepatitis C virus genotype 4, genome
miAB31	Human herpesvirus 1 strain 17, complete genome
miAB31	Human herpesvirus 2 strain HG52, complete genome
miAB31	Parrot bornavirus 1, complete sequence
miAB32	Arumowot virus segment S, complete sequence
miAB32	Flexal virus segment L, complete sequence
miAB32	Hepatitis C virus genotype 3, genome
miAB32	Human herpesvirus 8, complete genome
miAB32	Human herpesvirus 8, complete genome
miAB32	Lunk virus NKS-1 segment L, complete genome
miAB32	Merino Walk virus Z protein and L genes, complete cds
miAB32	Rotavirus G chicken/03V0567/DEU/2003 segment 4, complete sequence
miAB32	SARS coronavirus, complete genome
miAB32	Sendai virus genomic RNA, antisense, complete sequence
miAB32	Tai Forest ebolavirus isolate Tai Forest virus/H.sapiens-tc/CIV/1994/Pauleoula-CI, complete genome
miAB32	Zaire ebolavirus isolate Ebola virus/H.sapiens-tc/COD/1976/Yambuku-Mayinga, complete genome
miAB33	Avian paramyxovirus 7 strain APMV-7/dove/Tennessee/4/75, complete genome
miAB33	Chaoyang virus, complete genome
miAB33	Hepatitis C virus genotype 2, complete genome
miAB33	Hepatitis C virus genotype 5, genome
miAB33	Human herpesvirus 1 strain 17, complete genome
miAB33	Human herpesvirus 4, complete genome
miAB33	Human herpesvirus 5 strain Merlin, complete genome
miAB33	Human herpesvirus 5 strain Merlin, complete genome
miAB33	Human herpesvirus 5 strain Merlin, complete genome
miAB33	Kedougou virus, complete genome
miAB33	O'nyong-nyong virus, complete genome
miAB33	Parramatta River virus isolate 92-B115745, complete genome
miAB34	Avian paramyxovirus 8 isolate APMV-8/Goose/Delaware/1053/76, complete genome
miAB34	Bat Paramyxovirus Eid_hel/GH-M74a/GHA/2009, complete genome
miAB34	Dengue virus 2, complete genome
miAB34	Human herpesvirus 2 strain HG52, complete genome
miAB34	Influenza B virus (B/Lee/1940) segment 5, complete sequence
miAB34	J-virus, complete genome
miAB34	Parrot bornavirus 1, complete sequence
miAB34	Torque teno mini virus ALA22, complete genome
miAB35	Flexal virus segment S, complete sequence
miAB35	Human adenovirus C, complete genome
miAB35	Human herpesvirus 1 strain 17, complete genome
miAB35	Human herpesvirus 1 strain 17, complete genome
miAB35	Human herpesvirus 1 strain 17, complete genome
miAB35	Human herpesvirus 4 complete wild type genome
miAB35	Human herpesvirus 4, complete genome
miAB35	Okahandja virus strain N73 OkhMi.n4 segment L, complete sequence
miAB35	Porcine rubulavirus, complete genome
miAB35	Simian torque teno virus 33 isolate VWP00522.11, complete genome
miAB36	Avian paramyxovirus goose/Shimane/67/2000 viral cRNA, complete genome
miAB36	Human herpesvirus 1 strain 17, complete genome
miAB36	Human herpesvirus 1 strain 17, complete genome
miAB36	Human herpesvirus 1 strain 17, complete genome
miAB36	Human herpesvirus 1 strain 17, complete genome
miAB36	Human herpesvirus 2 strain HG52, complete genome
miAB36	Human herpesvirus 2 strain HG52, complete genome
miAB36	Human herpesvirus 4 complete wild type genome
miAB36	Human herpesvirus 4, complete genome
miAB36	Human herpesvirus 5 strain Merlin, complete genome
miAB36	Human herpesvirus 5 strain Merlin, complete genome
miAB37	Dengue virus 2, complete genome
miAB37	Dengue virus 3, complete genome
miAB37	Eyach virus segment 7, complete genome
miAB37	Gairo virus isolate TZ-27421_S segment S, complete sequence
miAB37	Human coronavirus 229E, complete genome
miAB37	Human parainfluenza virus 2, complete genome
miAB37	Kasokero virus isolate Z-52963 envelope glycoprotein gene, complete cds
miAB37	Mapuera virus, complete genome
miAB37	Norovirus GIII, complete genome
miAB37	Parrot bornavirus 4, complete genome
miAB37	Salem virus, complete genome
miAB37	Tailam virus strain TL8K, complete genome
miAB37	Toscana virus segment S, complete sequence
miAB39	Human herpesvirus 3, complete genome
miAB39	Powassan virus, complete genome
miAB40	Amapari virus segment L, complete sequence
miAB40	Bear Canyon virus segment L, complete sequence
miAB40	Camel alphacoronavirus isolate camel/Riyadh/Ry141/2015, complete genome
miAB40	Canary bornavirus 1, complete genome
miAB40	Cat Que Virus strain VN04-2108 polymerase gene, complete cds
miAB40	Cedar virus isolate CG1a, complete genome
miAB40	Great Island virus segment 2, complete genome
miAB40	Human coronavirus 229E, complete genome
miAB40	Human immunodeficiency virus 2, complete genome
miAB40	Ikoma lyssavirus, complete genome
miAB40	Influenza C virus (C/Ann Arbor/1/50) segment 5, complete sequence
miAB40	La Crosse virus segment L, complete genome
miAB40	Lujo virus segment S, complete genome
miAB40	Mojiang virus isolate Tongguan1, complete genome
miAB40	Razdan virus strain LEIV-Arm2741 segment L, complete sequence
miAB40	Rotavirus A segment 6, complete genome
miAB40	Sandfly Sicilian Turkey virus segment S, complete genome
miAB40	Sosuga virus isolate 2012, complete genome
miAB40	Toscana virus segment M, complete sequence
miAB40	Uukuniemi virus segment L, complete sequence
miAB40	Wenzhou virus isolate Rn-242 segment L, complete sequence
miAB41	Bokeloh bat lyssavirus isolate 21961, complete genome
miAB41	Human adenovirus D, complete genome
miAB41	Human herpesvirus 2 strain HG52, complete genome
miAB41	Human herpesvirus 4 complete wild type genome
miAB41	Human herpesvirus 4, complete genome
miAB41	Influenza A virus pb2 gene for polymerase Pb2, genomic RNA, strain A/Hong Kong/1073/99(H9N2)
miAB41	Lujo virus segment S, complete genome
miAB41	Marburg marburgvirus isolate Marburg virus/H.sapiens-tc/KEN/1980/Mt. Elgon-Musoke, complete genome
miAB41	Mokola virus, complete genome
miAB41	Morogoro virus segment S, complete genome
miAB41	Simian virus 41, complete genome
